# Supplementary material for: Association mapping in Salix viminalis L. (Salicaceae) – identification of candidate genes associated with growth and phenology
Source: Glob Change Biol Bioenergy. 2015 Jul 29;8(3):670–85. doi: 10.1111/gcbb.12280 (PMC4973673; doi:10.1111/gcbb.12280)
Supplement: Supplementary file 10 — Table S1. Characteristics for all SNPs included in the association mapping analysis. [file GCBB-8-670-s010.xlsx]

## Sheet: Tabell1
Supplementary Table S1: Known characteristics of all SNPs included in the association mapping analysis based on their closest Populus orthologue (ver 3.0, best BLAST hit)
Locus name	SNP Origin	Poplar chromosome	Position on chromosome	Poplar gene	Pos in gene	Major allele	Minor allele	Locus type	Salix codon	Salix aminoacid	Poplar codon	Poplar aminoacid	No. Genotyped individuals	Minor allele frequency
AAO3-3638	RRes cand	9	12009761	Potri.009G153600	5991	A	T	intron					317	0.26183
AAO3-3837	RRes cand	9	12019730	Potri.009G153800	4715	A	T	CDS	AC[A/T]	T	ACA	T	317	0.38959
AAO3-3843	RRes cand	9	12019736	Potri.009G153800	4721	T	C	CDS	TT[A/G]	L	TTA	L	317	0.481073
AAO3-3895	RRes cand	9	12019788	Potri.009G153800	4773	A	T	CDS	[A/T]TG	M/L	ATG	M	317	0.397476
AAO3-3999	RRes cand	9	12010123	Potri.009G153600	6353	A	T	CDS	CG[A/T]	R	CGA	R	317	0.247634
AAO3-4085	RRes cand	9	12019978	Potri.009G153800	4963	C	T	CDS	G[C/T]G	A/V	GTG	V	317	0.26183
AAO3-4123	RRes cand	9	12020016	Potri.009G153800	5001	G	A	CDS	[C/T]TA	L	TTA	L	314	0.31051
AAO3-4251	RRes cand	9	12010375	Potri.009G153600	6605	A	C	CDS	GT[T/G]	V	GTG	V	314	0.273885
AAO3-4425	RRes cand	9	12010549	Potri.009G153600	6779	T	C	CDS	AG[T/C]	S	AGC	S	316	0.344937
AAO3-4839	RRes cand	no hit				G	T						316	0.321203
AAO3-4935	RRes cand	no hit				A	C						317	0.309148
ABA1-1001	RRes cand	7	3864327	Potri.007G044300	984	T	C	intron					316	0.142405
ABA1-1196	RRes cand	7	3864116	Potri.007G044300	1195	G	A	intron					317	0.454259
ABA1-1289	RRes cand	7	3863954	Potri.007G044300	1357	C	A	intron					317	0.0520505
ABA1-1671	RRes cand	7	3863552	Potri.007G044300	1759	T	G	intron					317	0.242902
ABA1-2313	RRes cand	7	3862910	Potri.007G044300	2401	A	G	intron					314	0.0812102
ABA1-2698	RRes cand	7	3862529	Potri.007G044300	2782	G	C	intron					317	0.143533
ABA1-480	RRes cand	7	3864876	Potri.007G044300	435	A	G	CDS	A[A/G]C	N/S	AAA	K	317	0.137224
ABA1-6260	RRes cand	7	3860152	Potri.007G044300	5159	T	C	intron					317	0.146688
ABA1-6397	RRes cand	7	3860016	Potri.007G044300	5295	A	G	intron					316	0.186709
ABA1-6644	RRes cand	7	3859781	Potri.007G044300	5530	C	A	intron					316	0.221519
ABA1-7273	RRes cand	7	3859155	Potri.007G044300	6156	A	G	intron					317	0.0630915
ABA1-7746	RRes cand	7	3858657	Potri.007G044300	6654	T	C	intron					317	0.190852
ABA1-83	RRes cand	7	3865290	Potri.007G044300	21	G	T	5'UTR					317	0.192429
ABC4-1973	RRes cand	no hit				G	A						317	0.113565
ABC4-3489	RRes cand	17	4250522	Potri.017G050900	3253	A	G	CDS	CC[T/C]	P	CCT	P	316	0.107595
ABF4-1186	RRes cand	9	8939699	Potri.009G101200	921	C	T	CDS	[G/A]CA	A/T	GTG	V	315	0.280952
ABF4-1250	RRes cand	9	8939635	Potri.009G101200	985	G	A	CDS	G[C/T]A	A/V	GGA	G	317	0.42429
ABF4-1626	RRes cand	9	8939165	Potri.009G101200	1455	A	G	intron					316	0.281646
ABF4-1674	RRes cand	no hit				A	G						316	0.237342
ABF4-2102	RRes cand	9	8938463	Potri.009G101200	2157	C	A	intron					316	0.427215
ABF4-2566	RRes cand	9	8937640			T	G	intergenic					316	0.386076
ABF4-2684	RRes cand	9	8937514			A	C	intergenic					315	0.396825
ABF4-546	RRes cand	9	8940332	Potri.009G101200	288	A	G	CDS	CA[A/G]	Q	CAA	Q	314	0.0732484
ABF4-880	RRes cand	9	8940020	Potri.009G101200	600	A	G	CDS	[A/G]AG	K/E	GAG	E	316	0.142405
ADH1-1086	RRes cand	2	4985364	Potri.002G072100	1040	T	A	intron					301	0.119601
ADH1-1453	RRes cand	2	4985240	Potri.002G072100	1164	T	C	CDS	GC[T/C]	A	GCT	A	317	0.294953
ADH1-1529	RRes cand	2	4985164	Potri.002G072100	1240	C	A	intron					306	0.426471
ADH1-1585	RRes cand	2	4985108	Potri.002G072100	1296	A	T	intron					317	0.200315
ADH1-1755	RRes cand	2	4984932	Potri.002G072100	1472	A	G	intron					317	0.173502
ADH1-1877	RRes cand	2	4984803	Potri.002G072100	1601	A	G	CDS	AA[A/G]	K	AAA	K	316	0.382911
ADH1-1958	RRes cand	2	4984722	Potri.002G072100	1682	C	T	CDS	TT[C/T]	F	TTC	F	317	0.135647
ADH1-2134	RRes cand	2	4984546	Potri.002G072100	1858	A	G	intron					316	0.208861
ADH1-2244	RRes cand	2	4984439	Potri.002G072100	1965	A	C	CDS	CT[T/G]	L	CTT	L	317	0.241325
ADH1-2354	RRes cand	2	4984329	Potri.002G072100	2075	A	G	intron					313	0.466454
ADH1-2658	RRes cand	2	4984019	Potri.002G072100	2385	T	A	intron					313	0.204473
ADH1-2914	RRes cand	2	4983746	Potri.002G072100	2658	T	C	intron					313	0.353035
ADH1-3046	RRes cand	2	4983608	Potri.002G072100	2796	T	G	intron					317	0.359621
ADH1-3370	RRes cand	2	4983279	Potri.002G072100	3125	G	A	CDS	AC[C/T]	T	ACC	T	317	0.249211
ADH1-710	RRes cand	2	4985743	Potri.002G072100	661	T	C	intron					317	0.111987
AGT1-1083	RRes cand	9	5300919	Potri.009G047700	2406	T	G	intron					316	0.436709
AGT1-1439	RRes cand	9	5300574	Potri.009G047700	2751	G	A	intron					317	0.484227
AGT1-1490	RRes cand	9	5300523	Potri.009G047700	2802	T	G	intron					312	0.213141
AGT1-1981	RRes cand	9	5299889	Potri.009G047700	3436	T	C	CDS	[T/C]TG	L	TTG	L	316	0.0553797
AGT1-2425	RRes cand	9	5299448	Potri.009G047700	3877	T	A	intron					316	0.379747
AGT1-3481	RRes cand	9	5298727	Potri.009G047700	4598	T	C	CDS	AA[T/C]	N	TAA	*	316	0.484177
AGT1-3621	RRes cand	9	5298578	Potri.009G047700	4747	C	T	3'UTR					317	0.455836
AGT1-3624	RRes cand	9	5298575	Potri.009G047700	4750	T	C	3'UTR					316	0.109177
AGT1-412	RRes cand	9	5301578	Potri.009G047700	1747	G	A	CDS	A[G/A]A	R/K	AAA	K	316	0.0981013
AGT1-993	RRes cand	9	5301007	Potri.009G047700	2318	C	A	CDS	[C/A]GA		AGA	R	317	0.143533
AHK1-1638	RRes cand	7	5965352	Potri.007G056400	1483	C	T	intron					316	0.368671
AHK1-1845	RRes cand	7	5965579	Potri.007G056400	1710	G	C	CDS	CT[G/C]	L	CTT	L	317	0.0835962
AHK1-1923	RRes cand	7	5965657	Potri.007G056400	1788	C	A	CDS	TC[C/A]	S	TCC	S	317	0.498423
AHK1-2022	RRes cand	7	5965756	Potri.007G056400	1887	G	A	CDS	CT[C/T]	L	CTT	L	317	0.253943
AHK1-2124	RRes cand	7	5965858	Potri.007G056400	1989	C	A	CDS	CC[C/A]	P	CCT	P	317	0.290221
AHK1-2160	RRes cand	5	8573088	Potri.005G111700	1512	G	A	CDS	GT[C/T]	V	GTT	V	315	0.126984
AHK1-2196	RRes cand	5	8573124	Potri.005G111700	1548	G	A	CDS	CA[G/A]	Q	CAA	Q	315	0.320635
AHK1-2523	RRes cand	7	5966255	Potri.007G056400	2386	G	A	intron					317	0.0646688
AHK1-2802	RRes cand	7	5966571	Potri.007G056400	2702	C	G	CDS	AC[C/G]	T	ACA	T	317	0.417981
AHK1-3389	RRes cand	7	5967188	Potri.007G056400	3319	C	T	CDS	GA[C/T]	D	GAT	D	314	0.105096
AHK1-3525	RRes cand	7	5967336	Potri.007G056400	3467	T	A	intron					312	0.0785256
AHK1-3574	RRes cand	5	8574550	Potri.005G111700	2974	C	T	CDS	CC[G/A]	P	CCG	P	317	0.123028
AHK1-3838	RRes cand	7	5967672	Potri.007G056400	3803	A	C	CDS	AC[A/C]	T	ACA	T	317	0.179811
AHK1-5804	RRes cand	7	5972220	Potri.007G056400	8351	C	T	intron					317	0.0646688
AHK1-6247	RRes cand	7	5972636	Potri.007G056400	8767	C	T	CDS	C[C/T]A	P/L	CCA	P	316	0.254747
AHK1-7225	RRes cand	7	5973656	Potri.007G056400	9787	A	G	intron					316	0.106013
AHK1-7547	RRes cand	5	8577518	Potri.005G111700	5942	G	A	3'UTR					315	0.147619
AMP2-1027	RRes cand	1	22648385	Potri.001G220800	1489	A	G	CDS	G[A/G]A	E/G	GAA	E	316	0.0585443
AMP2-1445	RRes cand	1	22648810	Potri.001G220800	1914	C	T	intron					317	0.470032
AMP2-1565	RRes cand	1	22648929	Potri.001G220800	2033	G	A	intron					317	0.121451
AMP2-1680	RRes cand	1	22649044	Potri.001G220800	2148	T	C	intron					279	0.12724
AMP2-1761	RRes cand	1	22649141	Potri.001G220800	2245	A	T	intron					317	0.455836
AMP2-1789	RRes cand	1	22649169	Potri.001G220800	2273	A	C	CDS	A[A/C]C	N/T	AAT	N	317	0.376972
AMP2-1955	RRes cand	9	3339056	Potri.009G021600	2405	C	G	CDS	GT[C/G]	V	GTG	V	317	0.20347
AMP2-2021	RRes cand	9	3338990	Potri.009G021600	2471	T	C	CDS	CA[T/C]	H	CAT	H	317	0.345426
AMP2-2204	RRes cand	1	22649583	Potri.001G220800	2687	A	G	3'UTR					316	0.131329
AMP2-376	RRes cand	1	22647618	Potri.001G220800	722	A	T	intron					311	0.118971
AMP2-618	RRes cand	1	22647907	Potri.001G220800	1011	C	T	intron					317	0.410095
AOX1-2785	RRes cand	11	1848680	Potri.011G021800	2448	A	T	intron					317	0.242902
AOX1-3027	RRes cand	11	1848426	Potri.011G021800	2702	C	T	intron					317	0.421136
AOX1-3132	RRes cand	11	1848321	Potri.011G021800	2807	T	C	intron					316	0.197785
AOX1-3447	RRes cand	11	1848009	Potri.011G021800	3119	C	T	CDS	AC[C/T]	T	CCT	P	313	0.166134
AOX1-3858	RRes cand	11	1847780	Potri.011G021800	3348	A	C	intron					316	0.327532
AOX1-3983	RRes cand	11	1847653	Potri.011G021800	3475	A	G	CDS	[T/C]GA	*/R	CAT	H	314	0.0589172
APR1-1172	RRes cand	scaffold_151	30128	Potri.T104400	1331	A	G	CDS	GA[A/G]	E	GAA	E	316	0.276899
APR1-1247	RRes cand	scaffold_151	30203	Potri.T104400	1406	G	A	CDS	GA[G/A]	E	GAA	E	313	0.353035
APR1-1438	RRes cand	scaffold_151	30359	Potri.T104400	1562	A	T	CDS	AC[A/T]	T	ACG	T	316	0.297468
APR1-1931	RRes cand	4	781320	Potri.004G012100	2040	C	T	CDS	TA[C/T]	Y	TAT	Y	317	0.364353
APR1-2260	RRes cand	scaffold_151	31197	Potri.T104400	2400	A	C	3'UTR					315	0.134921
APR1-2347	RRes cand	4	780904	Potri.004G012100	2456	G	T	3'UTR					317	0.485804
APR1-2372	RRes cand	4	780879	Potri.004G012100	2481	C	A	3'UTR					317	0.485804
APR1-251	RRes cand	scaffold_151	29078	Potri.T104400	281	G	A	intron					317	0.176656
APR1-644	RRes cand	4	782645	Potri.004G012100	715	A	C	intron					317	0.206625
APR1-748	RRes cand	4	782557	Potri.004G012100	803	T	G	intron					258	0.141473
APR1-783	RRes cand	4	782522	Potri.004G012100	838	A	T	intron					317	0.149842
APR3-1080	RRes cand	14	11994319	Potri.014G154200	697	G	A	intron					262	0.194656
APR3-1094	RRes cand	14	11994337	Potri.014G154200	715	G	A	intron					314	0.109873
APR3-1137	RRes cand	14	11994380	Potri.014G154200	758	G	C	intron					316	0.477848
APR3-1325	RRes cand	14	11994564	Potri.014G154200	942	C	T	intron					317	0.0977918
APR3-1414	RRes cand	14	11994676	Potri.014G154200	1054	T	C	intron					317	0.425868
APR3-1534	RRes cand	14	11994795	Potri.014G154200	1173	C	A	5'UTR					316	0.265823
APR3-180	RRes cand	14	11993379	Potri.014G154100	59	C	T	5'UTR					315	0.366667
APR3-2085	RRes cand	14	11995345	Potri.014G154200	1723	C	A	CDS	[C/A]AA	Q/K	CAA	Q	317	0.257098
APR3-2111	RRes cand	14	11995371	Potri.014G154200	1749	C	T	CDS	GC[C/T]	A	GCT	A	317	0.425868
APR3-2153	RRes cand	2	21706484	Potri.002G227400	634	A	G	CDS	CC[T/C]	P	CCT	P	317	0.104101
APS1-203	RRes cand	8	10799365	Potri.008G159000	344	A	G	CDS	TT[A/G]	L	CTA	L	315	0.17619
APS1-2143	RRes cand	8	10801348	Potri.008G159000	2327	A	G	CDS	AA[T/C]	N	AAA	K	317	0.216088
APS1-2222	RRes cand	8	10801427	Potri.008G159000	2406	T	C	CDS	[A/G]AG	K/E	AAC	N	317	0.200315
APS1-223	RRes cand	8	10799385	Potri.008G159000	364	A	G	CDS	A[A/G]A	K/R	AAA	K	317	0.0567823
APS2-176	RRes cand	10	10713267	Potri.010G081200	1814	T	A	intron					317	0.422713
APS2-2869	RRes cand	10	10712206	Potri.010G081200	2875	T	A	intron					316	0.419304
APX1-1460	RRes cand	4	19289980	Potri.004G174500	1391	T	G	intron					317	0.129338
APX1-2573	RRes cand	4	19288776	Potri.004G174500	2595	T	C	intron					317	0.495268
APX1-3661	RRes cand	4	19287858	Potri.004G174500	3513	A	G	intron					317	0.304416
APX1-3885	RRes cand	4	19287606	Potri.004G174500	3765	G	A	intron					315	0.103175
APX1-4239	RRes cand	4	19287280	Potri.004G174500	4091	C	T	CDS	CT[G/A]	L	CTG	L	316	0.314873
APX1-672	RRes cand	4	19290769	Potri.004G174500	602	A	C	CDS	G[A/C]T	D/A	CCG	P	316	0.314873
APX1-75	RRes cand	4	19291375			A	G	intergenic					316	0.439873
APX1-884	RRes cand	4	19290554	Potri.004G174500	817	T	C	intron					317	0.0694006
ATF1-1968	RRes cand	2	5636058	Potri.002G081000	1467	C	A	CDS	GC[G/T]	A	GCG	A	317	0.370662
ATF1-2061	RRes cand	2	5636159	Potri.002G081000	1568	C	T	3'UTR					317	0.222397
ATF1-2110	RRes cand	2	5636209	Potri.002G081000	1618	C	G	3'UTR					314	0.227707
ATF1-2167	RRes cand	2	5636269	Potri.002G081000	1678	T	G	3'UTR					317	0.160883
ATF1-371	RRes cand	2	5634478			A	T	intergenic					315	0.173016
Atmyb33v3-1101	SLU cand	3	19473589	Potri.003G189700	3062	A	G	intron					310	0.304839
Atmyb33v3-2338	SLU cand	1	2552784	Potri.001G036000	3754	A	T	intron					309	0.199029
Atmyb33v3-2542	SLU cand	1	2552577	Potri.001G036000	3961	T	A	intron					306	0.199346
Atmyb33v3-2914	SLU cand	3	19474938	Potri.003G189700	4411	G	A	intron					307	0.285016
Atmyb33v3-421	SLU cand	3	19472895	Potri.003G189700	2368	G	A	intron					305	0.301639
Atmyb33v3-850	SLU cand	3	19473332	Potri.003G189700	2805	A	C	intron					310	0.158065
BFF1-1321	RRes cand	4	18705914	Potri.004G167500	1683	T	C	CDS	AT[T/C]	I	ATT	I	316	0.213608
BFF1-1791	RRes cand	4	18705443	Potri.004G167500	2154	A	T	CDS	GT[A/T]	V	GTT	V	317	0.0630915
BFF1-1903	RRes cand	4	18705331	Potri.004G167500	2266	G	T	CDS	[C/A]GG	R	CGG	R	315	0.306349
BFF1-1956	RRes cand	4	18705278	Potri.004G167500	2319	T	G	CDS	AT[A/C]	I	ATA	I	317	0.216088
BFF1-2120	RRes cand	4	18705105	Potri.004G167500	2492	G	A	intron					316	0.469937
BFF1-257	RRes cand	4	18706963	Potri.004G167500	634	A	G	CDS	[T/C]CT	S/P	CCT	P	317	0.0788644
BFF1-2891	RRes cand	4	18704341	Potri.004G167500	3256	A	C	CDS	[T/G]TG	L/V	GTG	V	317	0.148265
BLH1-1286	RRes cand	6	21786139	Potri.006G203000	2562	T	C	CDS	TC[T/C]	S	TCT	S	317	0.247634
BLH1-207	RRes cand	6	21787239	Potri.006G203000	1462	A	T	intron					317	0.0599369
BLH1-2690	RRes cand	no hit				T	C						315	0.420635
BLH1-3008	RRes cand	no hit				T	A						317	0.0709779
BOR1-2099	RRes cand	14	9036690	Potri.014G116000	3376	T	C	CDS	A[T/C]T	I/T	ACT	T	316	0.0949367
BOR1-2420	RRes cand	no hit				A	C						317	0.373817
BOR1-795	RRes cand	14	9038003	Potri.014G116000	2063	A	T	intron					316	0.439873
BOR2-1837	RRes cand	15	10291037	Potri.015G077600	2925	T	C	CDS	A[A/G]A	K/R	AGA	R	316	0.419304
BOR2-2333	RRes cand	15	10291537	Potri.015G077600	3425	T	C	CDS	[T/C]TG	L	TTG	L	313	0.436102
BOR2-790	RRes cand	15	10289988	Potri.015G077600	1876	T	A	intron					317	0.0599369
BOR2-80	RRes cand	15	10289297	Potri.015G077600	1185	A	T	5'UTR					315	0.35873
BOR2-84	RRes cand	15	10289301	Potri.015G077600	1189	T	G	5'UTR					316	0.19462
CAD-ref-59	SLU neu	9	8652906	Potri.009G095800	1372	G	A	CDS	CT[C/T]	L	CTT	L	310	0.38871
CAD-ref-593	SLU neu	9	8653440	Potri.009G095800	1906	G	A	CDS	A[C/T]G	T/M	ATG	M	238	0.0735294
CAM1-137	SLU neu	9	8864735	Potri.009G099800	1175	A	T	intron					310	0.266129
CAT1b-1050	RRes cand	5	7671216	Potri.005G100400	1378	A	T	intron					315	0.426984
CAT1b-1587	RRes cand	5	7671805	Potri.005G100400	1967	C	A	CDS	GC[G/T]	A	AAG	K	314	0.229299
CAT1b-1625	RRes cand	5	7671843	Potri.005G100400	2005	T	C	CDS	A[T/C]A	I/T	ATA	I	314	0.251592
CAT1b-1804	RRes cand	5	7672024	Potri.005G100400	2186	C	T	CDS	AT[C/T]	I	ATC	I	311	0.194534
CAT1b-1819	RRes cand	5	7672039	Potri.005G100400	2201	G	A	CDS	GA[C/T]	D	GAT	D	310	0.495161
CAT1b-1876	RRes cand	5	7672096	Potri.005G100400	2258	G	C	CDS	GG[G/C]	G	GGG	G	292	0.409247
CAT1b-1913	RRes cand	5	7672133	Potri.005G100400	2295	T	A	CDS	[T/A]GT	C/S	TGT	C	316	0.324367
CAT1b-2091	RRes cand	5	7672334	Potri.005G100400	2496	G	A	CDS	A[G/A]A	R/K	AGA	R	315	0.393651
CAT1b-2117	RRes cand	5	7672360	Potri.005G100400	2522	T	C	CDS	[A/G]CT	T/A	ACT	T	316	0.481013
CAT1b-2174	RRes cand	5	7672413	Potri.005G100400	2575	C	A	intron					314	0.251592
CAT1b-2204	RRes cand	5	7672561	Potri.005G100400	2723	T	C	intron					316	0.356013
CAT1b-2364	RRes cand	5	7672729	Potri.005G100400	2891	G	C	intron					315	0.147619
CAT1b-254	RRes cand	5	7670435	Potri.005G100400	597	T	C	CDS	AG[T/C]	S	AGT	S	317	0.380126
CAT1b-724	RRes cand	5	7670898	Potri.005G100400	1060	G	A	CDS	GC[C/T]	A	GCC	A	317	0.124606
CAT1b-888	RRes cand	5	7671061	Potri.005G100400	1223	C	G	intron					317	0.126183
CAT1b-98	RRes cand	5	7670269	Potri.005G100400	431	T	C	intron					316	0.150316
CCA1-1041	SLU cand	14	8412683	Potri.014G106800	2140	A	C	intron					310	0.462903
CCA1-1761	SLU cand	14	8414614	Potri.014G106800	4071	G	A	intron					310	0.13871
CCA1-531	SLU cand	14	8412174	Potri.014G106800	1631	C	A	intron					309	0.106796
CHI2-1005	RRes cand	4	19855784	Potri.004G182000	156	C	A	CDS	CT[C/A]	L	CTA	L	317	0.397476
CHI2-1027	RRes cand	4	19855762	Potri.004G182000	178	C	T	CDS	[G/A]TC	V/I	GTC	V	316	0.431962
CHI2-132	RRes cand	no hit				T	A						317	0.231861
CHI2-2178	RRes cand	4	19854559	Potri.004G182000	1381	T	C	3'UTR					317	0.430599
CIB1-1064	RRes cand	9	9905443	Potri.009G117300	1390	T	C	intron					317	0.0899054
CIB1-1119	RRes cand	4	17800723	Potri.004G156000	1384	G	C	CDS	[G/C]TG	V/L	TGT	C	317	0.362776
CIB1-1528	RRes cand	4	17801130	Potri.004G156000	1791	G	C	intron					317	0.362776
CIB1-169	RRes cand	4	17799789	Potri.004G156000	450	T	C	CDS	AT[T/C]	I	ATT	I	317	0.212934
CIB1-621	RRes cand	4	17800235	Potri.004G156000	896	C	T	intron					317	0.484227
CIB1-933	RRes cand	4	17800564	Potri.004G156000	1225	A	G	CDS	[A/G]CT	T/A	ACT	T	317	0.425868
CKA1-418	SLU cand	7	5300013	Potri.007G052800	818	A	T	intron					310	0.143548
CKA1-862	SLU cand	7	5299566	Potri.007G052800	1265	T	A	intron					310	0.182258
CND1-1058	RRes cand	16	33690	Potri.016G000600	1037	T	C	CDS	CA[A/G]	Q	CAA	Q	317	0.397476
CND1-1294	RRes cand	16	33926	Potri.016G000600	1273	T	A	CDS	A[T/A]T	I/N	AAT	N	316	0.495253
CND1-134	RRes cand	16	32805	Potri.016G000600	152	T	C	5'UTR					317	0.0899054
CND1-1454	RRes cand	16	34086	Potri.016G000600	1433	A	G	CDS	GT[A/G]	V	GTA	V	317	0.48265
CND1-1651	RRes cand	16	34283	Potri.016G000600	1630	C	G	CDS	A[C/G]C	T/S	AGC	S	317	0.376972
CND1-1822	RRes cand	16	34456	Potri.016G000600	1803	G	A	3'UTR					317	0.451104
CND1-709	RRes cand	16	33341	Potri.016G000600	688	G	C	CDS	G[G/C]C	G/A	GGC	G	317	0.391167
CND2-83	RRes cand	no hit				T	C						316	0.441456
CO2-1011	SLU cand	scaffold_27	20449	Potri.T016900	1206	G	A	intron					307	0.275244
CO2-1474	SLU cand	no hit				C	G						310	0.172581
CO2-1643	SLU cand	no hit				A	C						309	0.161812
CO2-2019	SLU cand	scaffold_27	20932	Potri.T016900	1689	A	G	CDS	A[A/G]G	K/R	AAG	K	310	0.427419
CO2-347	SLU cand	scaffold_27	19775	Potri.T016900	532	C	A	CDS	G[G/T]A	G/V	GTA	V	310	0.256452
CO2-606	SLU cand	scaffold_27	20019	Potri.T016900	776	A	G	CDS	AG[T/C]	S	TGT	C	309	0.0744337
CONSTANS-121	SLU cand	1	28823916	Potri.001G281700	254	C	A	CDS	[C/A]AT	H/N	CAT	H	303	0.212871
CONSTANS-472	SLU cand	1	28824265	Potri.001G281700	603	A	G	intron					308	0.222403
COP1-iap-127	SLU cand	3	9842778	Potri.003G070400	9406	G	A	CDS	CC[G/A]	P	CCA	P	310	0.372581
COP1a-363	SLU cand	14	12476185	Potri.014G159300	717	A	G	intron					310	0.262903
COP1a-774	SLU cand	14	12475769	Potri.014G159300	1133	G	A	CDS	[C/T]TA	L	ATT	I	310	0.26129
COP1b-242	SLU cand	4	188847	Potri.004G002700	423	C	A	CDS	C[G/T]T	R/L	CAT	H	310	0.224194
CPN1-1286	RRes cand	3	18306920	Potri.003G173900	1484	C	G	intron					316	0.438291
CPN1-2117	RRes cand	3	18307766	Potri.003G173900	2330	C	T	CDS	CA[C/T]	H	CAT	H	317	0.167192
CPN1-2535	RRes cand	3	18308184	Potri.003G173900	2748	G	A	CDS	AC[C/T]	T	ACC	T	315	0.255556
CPN1-2795	RRes cand	3	18308438	Potri.003G173900	3002	A	T	intron					315	0.44127
CPN1-3201	RRes cand	3	18308847	Potri.003G173900	3411	C	T	intron					317	0.216088
CPN1-3371	RRes cand	3	18309013	Potri.003G173900	3577	G	A	intron					317	0.14511
CPN1-3652	RRes cand	3	18309279	Potri.003G173900	3843	C	T	intron					317	0.298107
CPN1-462	RRes cand	3	18306042	Potri.003G173900	606	C	T	intron					314	0.393312
CPN1-700	RRes cand	3	18306286	Potri.003G173900	850	C	T	intron					317	0.249211
CPN1-733	RRes cand	3	18306375	Potri.003G173900	939	C	A	intron					317	0.392744
CPR1-1849	RRes cand	no hit				T	C						317	0.388013
CPR1-2332	RRes cand	no hit				G	A						317	0.257098
CPR1-2584	RRes cand	no hit				A	C						317	0.492114
CPR1-380	RRes cand	16	5395515	Potri.016G072100	507	T	A	intron					317	0.335962
CPR1-693	RRes cand	16	5395162	Potri.016G072100	860	T	C	intron					316	0.212025
CRY1a-1437	SLU cand	2	6994236	Potri.002G096900	1723	A	G	intron					310	0.216129
CRY1a-2494	SLU cand	2	6995317	Potri.002G096900	2804	C	A	intron					310	0.370968
CRY1a-2961	SLU cand	2	6995785	Potri.002G096900	3272	G	A	CDS	GA[C/T]	D	GAC	D	310	0.345161
CRY1a-374	SLU cand	2	6993173	Potri.002G096900	660	C	A	intron					310	0.219355
CRY1a-748	SLU cand	2	6993542	Potri.002G096900	1029	A	T	intron					310	0.420968
CRY1a-974	SLU cand	2	6993775	Potri.002G096900	1262	A	G	intron					308	0.355519
CRY1b-1378	SLU cand	5	17035373	Potri.005G164700	1710	A	G	intron					308	0.0811688
CRY1b-1701	SLU cand	5	17035067	Potri.005G164700	2016	A	C	intron					310	0.495161
CRY1b-213	SLU cand	5	17036482	Potri.005G164700	601	G	A	CDS	GG[C/T]	G	GGT	G	310	0.354839
CRY1b-2544	SLU cand	5	17034221	Potri.005G164700	2862	T	A	intron					302	0.15894
CRY1b-3077	SLU cand	5	17033688	Potri.005G164700	3395	G	A	CDS	C[G/A]C	R/H	CGC	R	309	0.156958
CRY1b-669	SLU cand	2	6993395	Potri.002G096900	882	A	G	intron					307	0.151466
CRY1b-950	SLU cand	5	17035817	Potri.005G164700	1266	C	G	intron					310	0.258065
CRY2a-1484	SLU cand	10	9801758	Potri.010G071200	3996	A	G	CDS	[A/G]TT	I/V	GTT	V	310	0.498387
CRY2a-1776	SLU cand	10	9802047	Potri.010G071200	4285	A	T	CDS	C[A/T]G	Q/L	CTG	L	308	0.167208
CRY2a-2661	SLU cand	10	9802976	Potri.010G071200	5214	G	A	intron					306	0.486928
CRY2a-3009	SLU cand	10	9803323	Potri.010G071200	5561	A	G	CDS	[T/C]TG	L	TTG	L	310	0.485484
CRY2a-3313	SLU cand	10	9803627	Potri.010G071200	5865	G	A	CDS	C[C/T]G	P/L	CCA	P	308	0.118506
CRY2a-340	SLU cand	10	9798897	Potri.010G071200	1135	G	A	intron					310	0.130645
CRY2a-836	SLU cand	10	9801063	Potri.010G071200	3301	G	A	intron					310	0,5
CYP1-3490	RRes cand	19	9701538	Potri.019G064200	2762	T	G	CDS	A[A/C]C	N/T	ACC	T	317	0.288644
CYP1-3611	RRes cand	19	9701659	Potri.019G064200	2883	T	C	CDS	AT[T/C]	I	ATT	I	317	0.443218
CYP2-126	RRes cand	1	9514434	Potri.001G118500	432	G	C	5'UTR					316	0.487342
CYP2-1571	RRes cand	1	9512458	Potri.001G118500	2408	A	G	CDS	[A/G]AC	N/D	AAC	N	312	0.112179
CYP2-1669	RRes cand	1	9512360	Potri.001G118500	2506	T	C	CDS	TT[T/C]	F	TTT	F	316	0.441456
CYP2-342	RRes cand	1	9514218	Potri.001G118500	648	A	G	5'UTR					317	0.0599369
DCD1-2191	RRes cand	5	24942178	Potri.005G244700	2370	A	G	CDS	CG[T/C]	R	CGT	R	316	0.452532
DCD1-3289	RRes cand	5	24943885	Potri.005G244700	4077	T	A	CDS	GA[T/A]	D/E	GAT	D	316	0.382911
DCD1-3787	RRes cand	5	24944377	Potri.005G244700	4569	G	A	3'UTR					317	0.111987
DRB2-131	RRes cand	8	4580440	Potri.008G073600	813	T	G	5'UTR					316	0.310127
DRB2-1603	RRes cand	8	4578953	Potri.008G073600	2300	T	C	3'UTR					317	0.364353
DRB2-466	RRes cand	8	4580099	Potri.008G073600	1154	G	A	5'UTR					315	0.285714
DRB2-900	RRes cand	8	4579665	Potri.008G073600	1588	G	T	CDS	T[G/T]T	C/F	TGT	C	317	0.446372
DSI1-1170	RRes cand	14	9511120	Potri.014G122800	1147	C	T	intron					317	0.132492
DSI1-1203	RRes cand	14	9511153	Potri.014G122800	1180	A	G	intron					317	0.102524
DSI1-1573	RRes cand	14	9511526	Potri.014G122800	1553	C	T	intron					317	0.257098
DSI1-2457	RRes cand	14	9512414	Potri.014G122800	2441	C	T	intron					317	0.307571
DSI1-2917	RRes cand	14	9512873	Potri.014G122800	2900	T	C	intron					317	0.152997
DT-6-sa	SLU cand	15	2456252	Potri.015G030600	2343	G	A	intron					247	0.202429
DT1122704-1260	SLU cand	8	5338869	Potri.008G085000	1772	C	G	intron					305	0.139344
DT1122704-1886	SLU cand	8	5338185	Potri.008G085000	2456	A	T	intron					310	0.196774
DT1122704-2479	SLU cand	8	5337573	Potri.008G085000	3068	A	G	intron					304	0.1875
DT1122704-312	SLU cand	8	5339809	Potri.008G085000	832	A	G	CDS	AG[A/G]	R	AGA	R	310	0.193548
DT1122704-3409	SLU cand	8	5336638	Potri.008G085000	4003	A	G	intron					304	0.116776
DT1122704-3865	SLU cand	7	6104828			T	A	intergenic					286	0.477273
DT1122704-5144	SLU cand	8	5335066	Potri.008G085000	5575	T	A	intron					307	0.19544
DT1122704-744	SLU cand	8	5339377	Potri.008G085000	1264	A	G	intron					310	0.120968
DT1122708-2476	SLU cand	1	39580093	Potri.001G379800	3098	A	C	intron					310	0.216129
DT1122708-3006	SLU cand	1	39579583	Potri.001G379800	3608	G	A	intron					310	0.267742
DT1122708-3427	SLU cand	1	39579247	Potri.001G379800	3944	G	A	intron					308	0.222403
DT1122708-4456	SLU cand	1	39578153	Potri.001G379800	5038	G	A	intron					309	0.0598706
DT1122708-5114	SLU cand	1	39577327	Potri.001G379800	5864	A	G	CDS	AG[T/C]	S	ATC	I	310	0.196774
DT1122708-742	SLU cand	1	39582104	Potri.001G379800	1087	A	C	intron					296	0.297297
DT273392-154	SLU cand	9	5135733			A	G	intergenic					300	0.46
DT288992-1340	SLU cand	3	4534355	Potri.003G035400	1763	G	A	CDS	GC[G/A]	A	GCA	A	306	0.294118
DT288992-1728	SLU cand	3	4534768	Potri.003G035400	2176	C	A	CDS	[G/T]TA	V/L	GTA	V	307	0.376221
DT288992-176	SLU cand	3	4913757	Potri.003G037800	676	C	A	intron					310	0.314516
DT288992-889	SLU cand	3	4914312	Potri.003G037800	1231	T	A	intron					304	0.222039
DT567566-575	SLU cand	10	20468194	Potri.010G218600	1758	G	A	CDS	AG[G/A]	R	AGG	R	310	0.106452
DT570138-1034	SLU cand	12	11357435	Potri.012G086500	1210	G	C	intron					310	0.477419
DT570138-1916	SLU cand	12	11358320	Potri.012G086500	2095	A	G	intron					310	0.479032
DT570138-2459	SLU cand	12	11358863	Potri.012G086500	2638	C	A	CDS	[G/T]CT	A/S	GCT	A	310	0.333871
DT570138-2870	SLU cand	12	11359247	Potri.012G086500	3022	A	G	CDS	[T/C]CT	S/P	TCT	S	310	0.408065
DT570138-779	SLU cand	12	11357180	Potri.012G086500	955	C	G	intron					309	0.487055
DT572658-1446	SLU cand	14	9662603	Potri.014G125500	1771	C	A	CDS	CA[C/A]	H/Q	CAC	H	310	0.333871
DT572658-1954	SLU cand	14	9663097	Potri.014G125500	2265	C	A	intron					310	0.448387
DT572658-2774	SLU cand	14	9663924	Potri.014G125500	3092	A	C	intron					309	0.469256
DT572658-397	SLU cand	14	9661516	Potri.014G125500	684	A	C	intron					310	0.241935
DT648808-623	SLU cand	4	19452583	Potri.004G176300	909	A	C	CDS	TC[A/C]	S	TCA	S	309	0.330097
DT656216-1041	SLU cand	8	3974513	Potri.008G065600	1216	T	A	intron					308	0.349026
DT656216-389	SLU cand	8	3975157	Potri.008G065600	572	G	A	intron					243	0.485597
DT656216-796	SLU cand	8	3974754	Potri.008G065600	975	T	A	intron					310	0.283871
DT662637-1036	SLU cand	13	706217	Potri.013G011200	1313	G	A	intron					305	0.242623
DT662637-2007	SLU cand	13	707375	Potri.013G011200	2471	G	A	intron					310	0.374194
DT662637-2394	SLU cand	13	707764	Potri.013G011200	2860	T	A	intron					310	0.372581
DT662637-2790	SLU cand	13	708154	Potri.013G011200	3250	G	A	intron					310	0.304839
DT662637-3393	SLU cand	13	708748	Potri.013G011200	3844	A	G	intron					310	0.28871
DT665418-1358	SLU cand	no hit				A	G						278	0.447842
DT665418-1608	SLU cand	19	3459124	Potri.019G030900	1594	A	G	intron					309	0.496764
DT665418-2155	SLU cand	19	3459588	Potri.019G030900	2058	G	C	intron					245	0.467347
DT665418-2586	SLU cand	no hit				G	A						310	0.437097
DT665418-3458	SLU cand	19	3461879	Potri.019G030900	4349	A	T	intron					309	0.176375
DT665418-371	SLU cand	19	3458197	Potri.019G030900	667	A	G	intron					309	0.179612
DT707736-1076	SLU cand	1	38554536	Potri.001G371700	3593	G	A	intron					310	0.179032
DT707736-148	SLU cand	11	11537357	Potri.011G094900	2384	A	T	intron					308	0.241883
DT707736-408	SLU cand	1	38553860	Potri.001G371700	2917	A	G	intron					305	0.488525
DT711735-102	SLU cand	3	14877969	Potri.003G128600	1575	T	A	CDS	CC[T/A]	P	CCA	P	310	0.377419
DT711735-1188	SLU cand	3	14879219	Potri.003G128600	2825	A	T	intron					310	0.119355
DT711735-1770	SLU cand	3	14880048	Potri.003G128600	3654	A	G	CDS	AA[A/G]	K	AAA	K	308	0.214286
DT711735-776	SLU cand	3	14878762	Potri.003G128600	2368	A	C	intron					310	0.182258
DT732882-1500	SLU cand	no hit				A	T						257	0.208171
DT732882-1799	SLU cand	15	863144	Potri.015G013100	3682	T	A	intron					302	0.433775
DT735495-347	SLU cand	16	7249422	Potri.016G089500	850	T	A	CDS	AC[T/A]	T	ACT	T	310	0.419355
DT735495-912	SLU cand	16	7250003	Potri.016G089500	1431	A	G	intron					309	0.174757
DT739853-2076	SLU cand	1	12369108	Potri.001G150200	3318	A	C	intron					310	0.458065
DT739853-2662	SLU cand	1	12368483	Potri.001G150200	3943	G	A	intron					310	0.135484
DT739853-410	SLU cand	1	12370799	Potri.001G150200	1627	C	A	intron					310	0.459677
DT763265-1308	SLU cand	6	24078324	Potri.006G230200	1536	A	T	intron					308	0.452922
DT763265-1929	SLU cand	6	24077703	Potri.006G230200	2157	A	G	CDS	GT[A/G]	V	GTC	V	306	0.341503
DT763265-235	SLU cand	6	24079390	Potri.006G230200	470	C	A	CDS	TT[C/A]	F/L	TTC	F	310	0.148387
DT763265-2407	SLU cand	6	24077223	Potri.006G230200	2637	A	G	intron					310	0.45
DT763265-917	SLU cand	6	24078712	Potri.006G230200	1148	C	A	intron					306	0.264706
DT823210-1041	SLU cand	12	1475755	Potri.012G015100	1092	C	G	intron					310	0.356452
DT823210-1798	SLU cand	12	1475017	Potri.012G015100	1830	A	C	intron					304	0.215461
DT823210-long-1629	SLU cand	no hit				G	A						309	0.0598706
DT823210-long-198	SLU cand	no hit				G	A						308	0.439935
DT823210-long-2202	SLU cand	13	11874537			A	G	intergenic					307	0.223127
DT823210-long-2456	SLU cand	no hit				G	A						307	0.228013
DT823210-long-3007	SLU cand	12	1476508	Potri.012G015100	339	A	G	intron					310	0.133871
DT823210-long-931	SLU cand	no hit				G	A						299	0.27592
DT827847-1068	SLU cand	11	5044795	Potri.011G057200	1307	C	A	intron					310	0.282258
DT827847-1549	SLU cand	11	5044317	Potri.011G057200	1785	G	A	CDS	A[C/T]T	T/I	TTG	L	310	0.117742
DT827847-504	SLU cand	11	5045348	Potri.011G057200	754	G	C	intron					306	0.130719
DT830450-1811	SLU cand	2	16162062	Potri.002G200500	2271	A	G	intron					295	0.264407
DT830450-2269	SLU cand	2	16162528	Potri.002G200500	2737	C	A	intron					309	0.315534
DT830450-755	SLU cand	2	16160927	Potri.002G200500	1136	A	T	intron					304	0.309211
DT831742-1036	SLU cand	6	225194	Potri.006G002900	2860	G	A	intron					310	0.172581
DT831742-1383	SLU cand	6	224856	Potri.006G002900	3198	A	T	intron					310	0.0532258
DT831742-1682	SLU cand	6	224539	Potri.006G002900	3515	A	T	intron					310	0.117742
DT833345-1830	SLU cand	10	99810	Potri.010G000800	1943	T	A	intron					235	0.395745
DT833345-2273	SLU cand	10	99355	Potri.010G000800	2398	A	G	intron					310	0.130645
DT833345-440	SLU cand	10	101169	Potri.010G000800	584	A	C	intron					310	0.127419
DT833345-953	SLU cand	10	100654	Potri.010G000800	1099	G	A	intron					309	0.126214
DT836951-225	SLU cand	3	11180769	Potri.003G084200	1312	A	T	intron					310	0,3
DT836951-2807	SLU cand	3	11183624	Potri.003G084200	4167	A	G	intron					310	0.251613
DT836951-3299	SLU cand	3	11184085	Potri.003G084200	4628	A	T	CDS	GT[A/T]	V	GTT	V	310	0.253226
Ehd1-PtPRR21-1385	SLU cand	10	8346775	Potri.010G053100	1539	G	A	intron					299	0.117057
Ehd1-PtPRR21-141	SLU cand	10	8345655	Potri.010G053100	419	C	A	intron					301	0.299003
Ehd1-PtPRR21-1672	SLU cand	10	8347144	Potri.010G053100	1908	A	G	intron					300	0.463333
Ehd1-PtPRR21-1856	SLU cand	10	8347418	Potri.010G053100	2182	G	A	intron					310	0.31129
Ehd1-PtPRR21-361	SLU cand	10	8345871	Potri.010G053100	635	G	A	intron					304	0.370066
Ehd1-PtPRR21-594	SLU cand	10	8346101	Potri.010G053100	865	A	G	intron					274	0.0620438
Ehd1-PtPRR21-964	SLU cand	10	8346548	Potri.010G053100	1312	A	G	intron					309	0.351133
EIF4-1061	RRes cand	6	23753342	Potri.006G225700	1931	G	A	CDS	CA[G/A]	Q	CAG	Q	317	0.471609
EIF4-1194	RRes cand	6	23753475	Potri.006G225700	2064	C	A	CDS	[C/A]GA	R	AGA	R	317	0.0662461
EIF4-1786	RRes cand	6	23754069	Potri.006G225700	2658	A	G	CDS	CA[A/G]	Q	CAA	Q	317	0.134069
EIF4-1837	RRes cand	6	23754120	Potri.006G225700	2709	C	T	CDS	CT[C/T]	L	CTC	L	317	0.429022
EIF4-407	RRes cand	6	23752684	Potri.006G225700	1273	T	A	CDS	GC[T/A]	A	GCA	A	317	0.492114
EIF4-541	RRes cand	6	23752818	Potri.006G225700	1407	G	T	intron					314	0.488854
ELF3b-1484	SLU cand	3	6013789	Potri.003G045000	2513	G	A	CDS	TC[C/T]	S	TCT	S	308	0.188312
ELF3b-1677	SLU cand	3	6013983	Potri.003G045000	2707	T	A	intron					308	0.483766
ELF3b-2024	SLU cand	3	6014301	Potri.003G045000	3025	T	A	intron					307	0.120521
ELF3b-2457	SLU cand	3	6014753	Potri.003G045000	3477	A	G	intron					309	0.23301
ELF3b-2658	SLU cand	3	6015004	Potri.003G045000	3728	C	A	intron					310	0.229032
ELF3b-3072	SLU cand	3	6015422	Potri.003G045000	4146	G	A	intron					309	0.113269
ELF3b-3395	SLU cand	3	6015737	Potri.003G045000	4461	A	T	intron					308	0.11039
ELF3b-3710	SLU cand	3	6016050	Potri.003G045000	4774	A	G	intron					304	0.111842
ELF3b-389	SLU cand	3	6012673	Potri.003G045000	1397	A	G	intron					306	0.348039
ELF3b-4013	SLU cand	3	6016435	Potri.003G045000	5159	T	A	intron					309	0.483819
ELF3b-4727	SLU cand	3	6017169	Potri.003G045000	5893	G	C	intron					309	0.11165
ELF3b-5128	SLU cand	3	6017593	Potri.003G045000	6317	T	A	CDS	[A/T]AT	N/Y	AAT	N	304	0.105263
ELF3b-563	SLU cand	3	6012871	Potri.003G045000	1595	A	G	intron					310	0.179032
ELF4a-288	SLU cand	8	4155390	Potri.008G068200	486	G	A	CDS	CT[C/T]	L	CTT	L	310	0.466129
ELF4b-101	SLU cand	1	26134521	Potri.001G251600	280	A	G	CDS	C[A/G]C	H/R	CAC	H	262	0.225191
ELF5-EARLY-FLOWERING-5-105	SLU cand	12	11983331	Potri.012G093000	3659	C	A	CDS	C[C/A]A	P/Q	CCA	P	309	0.18932
ELF5-EARLY-FLOWERING-5-679	SLU cand	12	11982741	Potri.012G093000	4249	G	A	intron					307	0.389251
ELF7-contig-211	SLU cand	13	766622	Potri.013G012000	4764	G	A	3'UTR					310	0.380645
Erecta27UTR-157	SLU neu	6	23267436	Potri.006G220100	813	G	A	intron					310	0.201613
ERF3-2373	RRes cand	1	13697230	Potri.001G163700	2063	G	A	CDS	GA[G/A]	E	GAA	E	317	0.225552
ERF3-638	RRes cand	1	13695912	Potri.001G163700	745	G	A	intron					317	0.119874
ERF3-730	RRes cand	1	13695998	Potri.001G163700	831	T	A	intron					317	0.179811
ERF3-732	RRes cand	1	13696000	Potri.001G163700	833	G	A	intron					316	0.188291
F5H-EX1-496	SLU neu	7	1206887	Potri.007G016400	628	A	G	CDS	AT[T/C]	I	TTG	L	310	0.495161
F5H-EX1-88	SLU neu	7	1207295	Potri.007G016400	220	C	G	CDS	GG[C/G]	G	GGG	G	308	0.402597
FAD8-112	RRes cand	10	18370913	Potri.010G187800	721	A	T	intron					317	0.342271
FAD8-1299	RRes cand	10	18372097	Potri.010G187800	1905	T	C	intron					316	0.19462
FAD8-1518	RRes cand	10	18372316	Potri.010G187800	2124	C	A	CDS	[C/A]AC	H/N	CAC	H	314	0.394904
FAD8-1575	RRes cand	10	18372359	Potri.010G187800	2167	G	A	intron					316	0.371835
FAD8-1709	RRes cand	10	18372491	Potri.010G187800	2299	T	C	CDS	TT[A/G]	L	TTG	L	316	0.438291
FAD8-575	RRes cand	10	18371373	Potri.010G187800	1181	T	A	intron					317	0.320189
FAD8-968	RRes cand	10	18371766	Potri.010G187800	1574	A	T	CDS	[A/T]TG	M/L	TTG	L	316	0.234177
FAM1-194	RRes cand	19	10234405			A	G	intergenic					313	0.4377
FAM1-2111	RRes cand	5	12569761	Potri.005G145400	1576	T	C	intron					317	0.216088
FAM1-3454	RRes cand	5	12568351	Potri.005G145400	2986	C	T	intron					316	0.257911
FAM1-4115	RRes cand	5	12567681	Potri.005G145400	3656	G	C	intron					317	0.162461
FAM1-825	RRes cand	5	12571023	Potri.005G145400	314	T	C	CDS	G[T/C]T	V/A	GTC	V	317	0.178233
FKF1a-1171	SLU cand	8	9001713	Potri.008G135200	1542	G	A	intron					310	0.314516
FKF1a-1572	SLU cand	8	9001311	Potri.008G135200	1944	A	C	CDS	CT[A/C]	L	CTT	L	309	0.187702
FKF1a-1962	SLU cand	8	9000921	Potri.008G135200	2334	G	A	CDS	AA[C/T]	N	AAT	N	309	0.0760518
FKF1a-2266	SLU cand	8	9000617	Potri.008G135200	2638	A	G	CDS	[A/G]CC	T/A	ACT	T	309	0.18932
FKF1a-2504	SLU cand	8	9000379	Potri.008G135200	2876	A	G	CDS	G[T/C]T	V/A	GAT	D	310	0,2
FKF1a-395	SLU cand	8	9002489	Potri.008G135200	766	G	A	intron					310	0.408065
FKF1a-906	SLU cand	8	9001987	Potri.008G135200	1268	G	A	intron					310	0.103226
FKF1a-95	SLU cand	8	9002797	Potri.008G135200	458	A	G	intron					307	0.193811
FLD-FLOWERING-LOCUS-D-1186	SLU cand	10	21042520	Potri.010G227200	1581	G	A	CDS	TG[C/T]	C	TGC	C	310	0.0774194
FLD-FLOWERING-LOCUS-D-292	SLU cand	10	21041626	Potri.010G227200	687	G	A	CDS	TC[G/A]	S	TCG	S	309	0.389968
FLD-FLOWERING-LOCUS-D-953	SLU cand	10	21042287	Potri.010G227200	1348	C	A	CDS	[G/T]TA	V/L	GTA	V	310	0.0741935
FLORICAULALEAFY-1167	SLU cand	15	12451868	Potri.015G106900	1208	C	A	CDS	CC[C/A]	P	CCA	P	297	0.203704
FLORICAULALEAFY-213	SLU cand	15	12452827	Potri.015G106900	249	G	A	CDS	GA[G/A]	E	GAG	E	308	0.198052
FLORICAULALEAFY-652	SLU cand	15	12452392	Potri.015G106900	684	C	G	intron					307	0.102606
FLORICAULALEAFY-849	SLU cand	15	12452193	Potri.015G106900	883	C	A	intron					297	0.207071
FSD1-1865	RRes cand	5	6682723	Potri.005G089600	1342	T	C	intron					317	0.216088
FSD1-2862	RRes cand	5	6681584	Potri.005G089600	2481	T	C	intron					317	0.146688
FSD1-3209	RRes cand	5	6681238	Potri.005G089600	2827	C	A	3'UTR					317	0.135647
GA20-104	SLU cand	2	11404710	Potri.002G151300	153	A	T	CDS	[A/T]CC	T/S	TCC	S	310	0.306452
GA20-1244	SLU cand	2	11405836	Potri.002G151300	1279	A	T	CDS	[A/T]TG	M/L	TTG	L	300	0.476667
GA20-352	SLU cand	2	11404958	Potri.002G151300	401	A	G	CDS	GC[T/C]	A	GCT	A	306	0.0702614
GA20-843	SLU cand	2	11405438	Potri.002G151300	881	C	A	CDS	CA[G/T]	Q/H	CAT	H	310	0.201613
GAI-grass86-127	SLU cand	8	8671673	Potri.008G131700	285	A	G	CDS	GT[T/C]	V	GTT	V	310	0.182258
GAI-grass86-823	SLU cand	8	8670977	Potri.008G131700	981	A	C	CDS	AA[T/G]	N/K	AAC	N	309	0.333333
GCN1-1237	RRes cand	9	1408499	Potri.009G007800	1448	T	C	CDS	AT[T/C]	I	ATC	I	317	0.334385
GCN1-2666	RRes cand	9	1410244	Potri.009G007800	3193	C	G	intron					317	0.318612
GCN1-2721	RRes cand	no hit				C	T						317	0.332808
GCN1-2799	RRes cand	9	1410406	Potri.009G007800	3355	G	A	intron					317	0.326498
GCN1-290	RRes cand	9	1407558	Potri.009G007800	507	A	G	intron					317	0.118297
GCN1-3096	RRes cand	9	1410703	Potri.009G007800	3652	A	G	CDS	CG[T/C]	R	CGT	R	317	0.329653
GCN1-765	RRes cand	9	1408038	Potri.009G007800	987	A	G	intron					317	0.257098
GH5-177	SLU cand	13	14202495	Potri.013G130400	1113	A	G	CDS	[T/C]AC	Y/H	TAC	Y	305	0.0737705
GH5-3208	SLU cand	13	14205357	Potri.013G130400	3975	A	G	CDS	TC[A/G]	S	TCA	S	294	0.119048
Gib-1254	SLU cand	5	21320903	Potri.005G196700	4829	G	A	intron					310	0.1
Gib-1647	SLU cand	5	21320523	Potri.005G196700	5209	G	A	intron					310	0.125806
Gib-2723	SLU cand	5	21319422	Potri.005G196700	6310	C	A	intron					310	0.479032
Gib-2972	SLU cand	5	21319172	Potri.005G196700	6560	G	A	intron					310	0.0564516
Gib-3754	SLU cand	5	21318361	Potri.005G196700	7371	G	A	CDS	C[C/T]A	P/L	CCT	P	310	0.0725806
gibberellin-2-oxidase--1001	SLU cand	10	15839533	Potri.010G149700	3593	A	G	intron					302	0.142384
gibberellin-2-oxidase--1065	SLU cand	10	15839597	Potri.010G149700	3657	A	G	CDS	A[T/C]C	I/T	ACC	T	310	0.125806
gibberellin-2-oxidase--200	SLU cand	10	15838670	Potri.010G149700	2730	G	A	CDS	[C/T]TA	L	TTA	L	306	0.199346
gibberellin-2-oxidase--58	SLU cand	10	15838528	Potri.010G149700	2588	T	A	CDS	MG[A/T]	???	AGA	R	287	0.132404
GLO1-1740	RRes cand	4	5464482	Potri.004G065200	2150	A	G	intron					317	0.417981
GLO1-2341	RRes cand	4	5463822	Potri.004G065200	2810	T	G	CDS	[T/G]TG	L/V	ATG	M	316	0.253165
GLO1-2763	RRes cand	4	5463366	Potri.004G065200	3266	G	C	intron					317	0.205047
GLO1-2802	RRes cand	4	5463345	Potri.004G065200	3287	A	G	intron					317	0.0536278
GLO1-2850	RRes cand	4	5463295	Potri.004G065200	3337	T	C	CDS	[T/C]AA	*/Q	TCC	S	316	0.360759
GLO1-2856	RRes cand	4	5463287	Potri.004G065200	3345	A	G	CDS	CA[T/C]	H	CAT	H	317	0.332808
GLO1-2935	RRes cand	4	5463207	Potri.004G065200	3425	T	A	intron					315	0.261905
GLO1-3451	RRes cand	4	5462967	Potri.004G065200	3665	T	C	intron					317	0.18612
GLO1-557	RRes cand	4	5465673	Potri.004G065200	959	A	G	5'UTR					317	0.421136
GPD1-1053	RRes cand	14	10694792	Potri.014G140500	1403	T	A	intron					317	0.397476
GPD1-1466	RRes cand	14	10694453	Potri.014G140500	1742	T	C	CDS	AC[T/C]	T	ACT	T	316	0.156646
GPD1-2105	RRes cand	14	10693814	Potri.014G140500	2381	G	C	CDS	GT[G/C]	V	GTC	V	316	0.235759
GPD1-500	RRes cand	14	10695327	Potri.014G140500	868	A	G	intron					316	0.343354
GPD1-669	RRes cand	14	10695169	Potri.014G140500	1026	A	C	intron					317	0.0520505
GPD1-765	RRes cand	14	10695073	Potri.014G140500	1122	T	C	CDS	[A/G]GT	S/G	GCC	A	316	0.460443
GRK1-2949	RRes cand	17	14445417	Potri.017G135400	3211	C	T	CDS	CA[G/A]	Q	CAG	Q	315	0.0825397
GRK1-3953	RRes cand	17	14444198	Potri.017G135400	4430	C	T	intron					308	0.337662
GST1-1143	RRes cand	11	16263268	Potri.011G140700	4673	T	C	CDS	GA[T/C]	D	GAT	D	315	0.214286
GST1-1174	RRes cand	11	16263237	Potri.011G140700	4704	C	T	CDS	[C/T]AT	H/Y	TCT	S	315	0.269841
GST1-1253	RRes cand	11	16266672	Potri.011G140700	1269	G	A	intron					315	0.428571
GST1-370	RRes cand	11	16267816	Potri.011G140700	125	A	T	intron					317	0.0772871
GST1-522	RRes cand	11	16267664	Potri.011G140700	277	C	A	intron					316	0.379747
GST1-596	RRes cand	11	16264020	Potri.011G140700	3921	C	G	CDS	TT[C/G]	F/L	TTG	L	317	0.249211
GUS3-2867	RRes cand	6	4566159	Potri.006G062200	2192	T	C	CDS	CG[T/C]	R	CGT	R	317	0.421136
GUS3-2920	RRes cand	6	4566212	Potri.006G062200	2245	C	T	intron					317	0.455836
GUS3-3356	RRes cand	6	4566638	Potri.006G062200	2671	C	T	intron					317	0.160883
GUS3-3487	RRes cand	6	4566769	Potri.006G062200	2802	A	C	CDS	[A/C]AC	N/H	AAC	N	317	0.334385
GUS3-3729	RRes cand	6	4567011	Potri.006G062200	3044	G	C	CDS	AA[G/C]	K/N	AAG	K	317	0.130915
GUS3-4026	RRes cand	6	4567299	Potri.006G062200	3332	A	T	CDS	CC[A/T]	P	CCA	P	317	0.223975
GYH1-1425	RRes cand	8	6292589	Potri.008G100500	1598	A	G	intron					317	0.394322
GYH1-1688	RRes cand	8	6292320	Potri.008G100500	1867	A	T	intron					317	0.116719
GYH1-1716	RRes cand	8	6292263	Potri.008G100500	1924	T	A	intron					317	0.361199
GYH1-2506	RRes cand	8	6291431	Potri.008G100500	2756	C	G	3'UTR					317	0.0835962
GYH1-414	RRes cand	8	6293610	Potri.008G100500	577	G	A	CDS	AC[C/T]	T	ACC	T	317	0.123028
GYH1-992	RRes cand	8	6293033	Potri.008G100500	1154	T	C	CDS	AG[T/C]	S	AGT	S	316	0.0601266
HRD2-855	RRes cand	6	1479163	Potri.006G021000	925	C	T	3'UTR					315	0.0857143
HRD2-888	RRes cand	6	1479196	Potri.006G021000	958	T	A	3'UTR					317	0.487382
HSP1-833	RRes cand	no hit				T	C						314	0.455414
HSP2-1139	RRes cand	6	220433	Potri.006G002800	1317	C	A	CDS	GT[G/T]	V	GTG	V	316	0.0838608
HSP2-248	RRes cand	6	219557	Potri.006G002800	441	A	C	intron					317	0.0804416
HSP2-2555	RRes cand	6	221855	Potri.006G002800	2739	A	G	CDS	AG[A/G]	R	AGG	R	317	0.181388
HSP2-2981	RRes cand	no hit				A	G						317	0.157729
HSP2-707	RRes cand	6	220000	Potri.006G002800	884	C	A	CDS	GC[G/T]	A	GCT	A	317	0.211356
I-19-sa	SLU neu	1	26994220	Potri.001G260600	500	C	G	intron					307	0.408795
I-21om-sa	SLU neu	1	28700354	Potri.001G280500	1051	A	G	intron					291	0.407216
I-30-sa	SLU neu	1	37982885	Potri.001G367000	1344	A	G	intron					310	0.177419
I-36-sa	SLU neu	1	336543	Potri.001G005000	1451	G	C	intron					310	0.26129
I-39-sa	SLU neu	1	3867084	Potri.001G050700	491	G	C	intron					292	0.472603
I-3c	SLU neu	1	27109185	Potri.001G261800	781	G	C	intron					308	0.418831
I-4	SLU neu	1	30480163	Potri.001G300700	3263	A	G	CDS	G[T/C]G	V/A	GTG	V	309	0.211974
I-4-sa	SLU neu	1	3791966	Potri.001G049800	2501	A	G	intron					253	0.341897
I-42-sa	SLU neu	1	7223437	Potri.001G091900	2621	G	A	intron					310	0.120968
I-43-sa	SLU neu	1	7678946	Potri.001G097600	3527	G	A	intron					310	0.408065
I-47-sa	SLU neu	1	21095766	Potri.001G210200	13680	G	C	intron					310	0.312903
I-51om-sa	SLU neu	1	22381147	Potri.001G217800	858	C	G	CDS	T[C/G]A	S/*	ATC	I	309	0.456311
I-52-sa	SLU neu	1	25867922	Potri.001G249000	5259	G	A	intron					243	0.460905
I-53-sa	SLU neu	no hit				G	A						310	0.432258
I-54-sa	SLU neu	1	24631877	Potri.001G234300	8648	A	G	intron					273	0.465201
I-58-sa	SLU neu	1	34242427	Potri.001G338900	1286	G	A	CDS	CC[G/A]	P	CCG	P	310	0.272581
I-5e-pIII	SLU neu	1	50196224			G	A	intergenic					310	0.112903
I-60-sa	SLU neu	1	32678294	Potri.001G322500	1246	A	T	intron					310	0.427419
I-66-sa-pIII	SLU neu	1	39231771	Potri.001G376500	1989	A	G	intron					310	0.148387
I-6om-sa	SLU neu	1	5904253	Potri.001G074200	3536	A	G	intron					294	0.253401
IFR1-109	RRes cand	9	9937283			C	T	intergenic					317	0.477918
IFR1-1554	RRes cand	9	9938462	Potri.009G118300	1054	G	T	CDS	CC[C/A]	P	CCC	P	317	0.102524
IFR1-1907	RRes cand	9	9938781	Potri.009G118300	1373	C	T	intron					317	0.123028
IFR1-1955	RRes cand	9	9938829	Potri.009G118300	1421	G	C	CDS	A[G/C]T	S/T	AGT	S	317	0.402208
IFR1-2076	RRes cand	9	9931782	Potri.009G118100	2151	G	A	CDS	GT[C/T]	V	GTG	V	317	0.242902
IFR1-2371	RRes cand	9	9939187	Potri.009G118300	1779	A	T	3'UTR					316	0.482595
IFR1-2481	RRes cand	9	9939294			C	T	intergenic					317	0.0914826
II-1b-pIII	SLU neu	2	84749	Potri.002G001200	25	A	G	5'UTR					307	0.218241
II-27-sa	SLU neu	5	25263737	Potri.005G249700	3004	A	T	intron					309	0.443366
II-30-sa-pIII	SLU neu	2	3982638	Potri.002G059000	3931	G	A	intron					309	0.302589
II-33-sa	SLU neu	2	6611737	Potri.002G092600	1846	A	C	intron					310	0.274194
II-34-sa-pIII	SLU neu	2	7765722	Potri.002G106400	533	C	A	intron					310	0.182258
II-36-sa	SLU neu	2	15940040	Potri.002G198500	4844	A	T	intron					305	0.334426
II-37-sa-pIII	SLU neu	17	14442245	Potri.017G135400	6383	G	A	CDS	AA[C/T]	N	AAC	N	307	0.0781759
II-8-sa	SLU neu	2	7641579	Potri.002G105100	1760	G	A	intron					304	0.427632
II-f123	SLU neu	2	10097090	Potri.002G135500	963	A	G	intron					280	0.201786
II-f167	SLU neu	2	14360631	Potri.002G183700	924	A	C	intron					299	0.322742
II-f26	SLU neu	2	9537510	Potri.002G127300	2600	G	A	intron					232	0.1875
II-f28	SLU neu	2	9660246	Potri.002G129000	6180	A	C	intron					310	0.187097
II-f29	SLU neu	no hit				A	G						301	0.121262
II-f37	SLU neu	2	10303045	Potri.002G138700	1448	G	A	intron					308	0.105519
II-f42	SLU neu	2	10641724	Potri.002G143200	1527	C	A	intron					310	0.137097
II-f48	SLU neu	2	11086838	Potri.002G149200	8526	T	A	intron					269	0.447955
II-f62	SLU neu	2	12051964	Potri.002G160100	3059	A	G	intron					305	0.178689
II-f69	SLU neu	2	12537285	Potri.002G166100	4321	A	G	CDS	TT[A/G]	L	TTA	L	309	0.131068
II-f71-2	SLU neu	2	12691159	Potri.002G168100	4660	A	C	intron					306	0.354575
II-f79	SLU neu	2	13271429	Potri.002G173900	382	A	C	intron					310	0.425806
II-f92	SLU neu	2	14497153	Potri.002G185400	1454	A	C	intron					309	0.34466
II-f95	SLU neu	2	13837885	Potri.002G178700	363	A	G	intron					310	0.230645
III-1	SLU neu	3	1926514	Potri.003G015300	7894	A	C	intron					306	0.359477
III-12-sa	SLU neu	3	14149509	Potri.003G118300	2306	T	A	intron					308	0.274351
III-15-sa	SLU neu	3	17501589	Potri.003G164400	5021	A	C	intron					301	0.33887
III-17-sa	SLU neu	3	20584850	Potri.003G204900	1240	G	A	intron					306	0.161765
III-21-sa	SLU neu	3	5708953	Potri.003G042700	754	C	G	intron					309	0.0695793
III-23-sa-pIII	SLU neu	7	6208311	Potri.007G058100	4967	C	A	intron					310	0.153226
III-26-sa-pI	SLU neu	3	9270774	Potri.003G064000	8929	G	C	intron					296	0.285473
III-3c	SLU neu	3	12510747	Potri.003G098800	6526	A	G	intron					289	0.204152
III-8om-sa	SLU neu	3	10535140	Potri.003G076900	723	G	A	CDS	CA[G/A]	Q	CAG	Q	310	0.33871
Is-4-sa	SLU neu	1	6482717	Potri.001G082100	5745	A	G	intron					310	0.432258
IV-11-sa	SLU neu	4	14234264	Potri.004G129100	2139	G	A	intron					310	0.201613
IV-18-sa	SLU neu	4	5462758	Potri.004G065200	3874	G	A	intron					307	0.0749186
IV-20-sa	SLU neu	4	7279942	Potri.004G087000	2822	G	A	intron					310	0.227419
IX-10om-sa-pIII	SLU neu	9	3346718	Potri.009G021700	6798	A	C	intron					308	0.465909
IX-12-sa-pIII	SLU neu	9	1270269	Potri.009G006900	1426	A	G	intron					310	0.182258
IX-14-sa	SLU neu	9	12320803	Potri.009G159300	3356	G	C	intron					310	0.403226
IX-16-sa	SLU neu	9	6036967	Potri.009G058000	2956	A	C	intron					309	0.440129
IX-3-sa	SLU neu	9	10604844	Potri.009G130000	5709	A	G	intron					304	0.388158
IX-5-sa	SLU neu	9	8496350	Potri.009G093500	4208	A	G	intron					303	0.480198
IX-7om-sa	SLU neu	9	6487684	Potri.009G063800	5589	A	C	intron					309	0.461165
IX-8-sa	SLU neu	9	5260216	Potri.009G047100	2576	A	C	intron					303	0.462046
JMT1-1427	RRes cand	7	1612341	Potri.007G021300	1365	C	G	CDS	CT[C/G]	L	CTG	L	317	0.16877
JMT1-1547	RRes cand	7	1612461	Potri.007G021300	1485	T	C	CDS	GC[T/C]	A	GCT	A	317	0.190852
JMT1-210	RRes cand	7	1611128	Potri.007G021300	152	T	C	CDS	GA[A/G]	E	GAG	E	296	0.486486
JMT1-2260	RRes cand	7	1612688	Potri.007G021300	1712	G	A	CDS	GA[C/T]	D	GAG	E	317	0.250789
JMT1-2374	RRes cand	7	1612802	Potri.007G021300	1826	C	T	CDS	CT[C/T]	L	CTT	L	317	0.252366
JMT1-2428	RRes cand	7	1612856	Potri.007G021300	1880	C	T	CDS	GA[G/A]	E	GAA	E	316	0.25
LHC4-239	RRes cand	6	7646565	Potri.006G099500	410	A	G	CDS	[T/C]TG	L	TTG	L	317	0.339117
LHC4-340	RRes cand	16	11963771	Potri.016G115200	448	G	A	CDS	CA[G/A]	Q	CAA	Q	316	0.289557
LHC4-540	RRes cand	6	7646266	Potri.006G099500	709	A	G	intron					316	0.392405
LHC4-851	RRes cand	6	7645896	Potri.006G099500	1079	C	G	3'UTR					317	0.302839
LHY-1010	SLU cand	2	14114671	Potri.002G180800	2171	G	A	intron					307	0.433225
LHY-1397	SLU cand	2	14118072	Potri.002G180800	5572	A	G	intron					310	0.214516
LHY-1770	SLU cand	2	14118447	Potri.002G180800	5947	G	A	intron					310	0.359677
LHY-2206	SLU cand	2	14118887	Potri.002G180800	6387	C	A	CDS	AC[C/A]	T	ACC	T	310	0.241935
LHY-493	SLU cand	2	14114151	Potri.002G180800	1651	T	A	intron					310	0.235484
LHY-613	SLU cand	2	14114273	Potri.002G180800	1773	A	G	intron					310	0.23871
LHY1-1651	RRes cand	14	8415446	Potri.014G106800	4903	G	A	CDS	T[C/T]T	S/F	TCT	S	317	0.124606
LHY1-2201	RRes cand	14	8416020	Potri.014G106800	5477	A	G	CDS	AA[T/C]	N	AAT	N	317	0.12776
LHY1-293	RRes cand	14	8414082	Potri.014G106800	3539	G	A	intron					317	0.14511
LTP1-1064	RRes cand	no hit				C	G						316	0.419304
LTP1-1252	RRes cand	10	18967154	Potri.010G196300	883	A	T	3'UTR					317	0.320189
LTP1-263	RRes cand	10	18966384	Potri.010G196300	113	T	C	5'UTR					317	0.201893
LTP1-476	RRes cand	10	18966597	Potri.010G196300	326	T	G	CDS	GC[T/G]	A	GCC	A	317	0.429022
LTP1-536	RRes cand	10	18966657	Potri.010G196300	386	A	C	CDS	AC[A/C]	T	ACA	T	317	0.370662
MAX1-1145	RRes cand	6	23823518	Potri.006G226700	764	C	T	intron					317	0.23817
MAX1-1494	RRes cand	6	23823169	Potri.006G226700	1113	C	T	CDS	GC[C/T]	A	GCT	A	317	0.414826
MAX1-1721	RRes cand	6	23822942	Potri.006G226700	1340	C	A	CDS	TC[G/T]	S	TCA	S	317	0.0520505
MAX1-2426	RRes cand	6	23822240	Potri.006G226700	2042	C	A	CDS	CC[C/A]	P	CCA	P	317	0.484227
MAX1-2955	RRes cand	6	23821677	Potri.006G226700	2605	T	G	CDS	GG[A/C]	G	GGA	G	317	0.198738
MAX1-311	RRes cand	no hit				A	C						315	0.457143
MAX1-960	RRes cand	6	23823712	Potri.006G226700	570	G	A	intron					317	0.380126
MAX3-E1	RRes cand	14	4405380	Potri.014G056800	3787	C	T	intron					317	0.353312
MAX3-G2	RRes cand	14	4405640	Potri.014G056800	4047	C	T	CDS	AA[A/G]	K	AAA	K	305	0.27377
MAX4-B	RRes cand	6	24744840	Potri.006G238500	1508	A	G	CDS	GC[A/G]	A	GCA	A	317	0.225552
MAX4-C	RRes cand	6	24744807	Potri.006G238500	1541	G	A	CDS	TT[C/T]	F	TTT	F	316	0.193038
MAX4-I	RRes cand	6	24744606	Potri.006G238500	1742	G	A	CDS	TA[C/T]	Y	TAT	Y	317	0.129338
MAX4-Q	RRes cand	6	24743177	Potri.006G238500	3171	A	G	CDS	C[A/G]G	Q/R	CCA	P	317	0.178233
MMP1-378	RRes cand	19	10715459	Potri.019G073400	430	C	G	CDS	A[C/G]C	T/S	AGC	S	317	0.35489
MMP1-787	RRes cand	19	10743425	Potri.019G073500	842	T	A	CDS	GG[T/A]	G	CAT	H	317	0.0883281
MPS2-204	RRes cand	7	11516488	Potri.007G089000	72	T	C	5'UTR					317	0.0962145
MPS2-2923	RRes cand	7	11519276	Potri.007G089000	2860	A	T	intron					316	0.390823
MPS2-3188	RRes cand	7	11519529	Potri.007G089000	3113	T	A	3'UTR					317	0.0835962
MPS2-532	RRes cand	5	5801652	Potri.005G078700	461	A	C	intron					316	0.223101
MPS3-153	RRes cand	5	5801980	Potri.005G078700	133	G	A	5'UTR					317	0.440063
MPS3-185	RRes cand	5	5801947	Potri.005G078700	166	T	G	5'UTR					317	0.455836
MPS3-1902	RRes cand	5	5800166	Potri.005G078700	1947	T	G	intron					317	0.250789
MPS3-253	RRes cand	5	5801873	Potri.005G078700	240	C	T	5'UTR					317	0.0662461
MPS3-2533	RRes cand	5	5799567	Potri.005G078700	2546	C	G	intron					317	0.435331
MPS3-834	RRes cand	5	5801246	Potri.005G078700	867	G	A	CDS	TC[G/A]	S	TCA	S	317	0.143533
MSI1-1110	RRes cand	14	14862167	Potri.014G179700	1137	A	G	CDS	GT[T/C]	V	GTT	V	316	0.382911
MSI1-206	RRes cand	14	14861275	Potri.014G179700	245	T	C	5'UTR					317	0.361199
MSI1-2351	RRes cand	14	14863344	Potri.014G179700	2314	A	G	CDS	TT[T/C]	F	TTT	F	317	0.328076
MSI1-2384	RRes cand	14	14863377	Potri.014G179700	2347	T	A	CDS	GC[T/A]	A	GCT	A	317	0.27918
MSI1-2462	RRes cand	14	14863455	Potri.014G179700	2425	A	T	CDS	GC[A/T]	A	GCA	A	317	0.373817
MSI1-289	RRes cand	14	14861358	Potri.014G179700	328	T	C	CDS	AA[A/G]	K	AAG	K	316	0.381329
MYB1-1062	RRes cand	no hit				G	A						317	0.253943
MYB1-1244	RRes cand	16	601893	Potri.016G011400	4165	A	G	intron					316	0.27057
MYB1-496	RRes cand	1	6862181	Potri.001G086700	646	C	A	CDS	AA[C/A]	N/K	AAC	N	314	0.117834
MYB1-741	RRes cand	1	6862426	Potri.001G086700	891	A	C	CDS	G[T/G]C	V/G	GGC	G	312	0.360577
MYB1-821	RRes cand	3	16056809	Potri.003G144200	1042	G	C	CDS	[G/C]TT	V/L	CTT	L	317	0.164038
NCD3-1691	RRes cand	no hit				A	T						317	0.488959
NCD3-2116	RRes cand	1	13451973	Potri.001G161100	2793	A	G	intron					317	0.214511
NCD3-2299	RRes cand	1	13452150	Potri.001G161100	2970	A	T	intron					317	0.276025
NCD3-3144	RRes cand	1	13452994	Potri.001G161100	3814	A	T	CDS	G[A/T]G	E/V	GAG	E	317	0.471609
NCD3-4161	RRes cand	1	13454011	Potri.001G161100	4831	A	T	intron					317	0.12776
NCD4-1042	RRes cand	19	12359127	Potri.019G093400	1094	A	C	CDS	CC[A/C]	P	CCC	P	317	0.156151
NCD4-1339	RRes cand	19	12358830	Potri.019G093400	1391	C	T	CDS	GA[A/G]	E	GAA	E	317	0.146688
NCD4-303	RRes cand	19	12359866	Potri.019G093400	355	G	T	CDS	G[C/A]G	A/E	GAG	E	317	0.479495
NCD4-514	RRes cand	19	12359655	Potri.019G093400	566	C	T	CDS	CC[C/T]	P	CCT	P	317	0.149842
NCD4-643	RRes cand	19	12359526	Potri.019G093400	695	A	C	CDS	CG[T/G]	R	CGT	R	317	0.422713
NCD4-942	RRes cand	19	12359227	Potri.019G093400	994	G	A	CDS	T[C/T]G	S/L	TTG	L	317	0.0646688
NIR2-1347	RRes cand	no hit				A	T						316	0.473101
NIR2-2364	RRes cand	5	18772465	Potri.005G172400	2616	T	C	CDS	AA[A/G]	K	AAA	K	317	0.217666
NIR2-2628	RRes cand	2	6303803	Potri.002G088600	3420	T	C	CDS	AA[T/C]	N	AAT	N	317	0.260252
NIR2-2739	RRes cand	5	18772117	Potri.005G172400	2964	A	G	CDS	TC[T/C]	S	TCT	S	317	0.307571
NIR2-2928	RRes cand	5	18771928	Potri.005G172400	3153	T	G	CDS	GT[T/G]	V	GTG	V	316	0.193038
NPQ1-1411	RRes cand	13	3973361	Potri.013G053100	1975	T	C	intron					316	0.375
NPQ1-2549	RRes cand	13	3974525	Potri.013G053100	3139	C	A	CDS	[G/T]TT	V/F	GTT	V	316	0.313291
NPQ1-2573	RRes cand	13	3974549	Potri.013G053100	3163	C	G	CDS	[C/G]AA	Q/E	GAA	E	316	0.382911
NPQ1-372	RRes cand	13	3972314	Potri.013G053100	928	C	T	CDS	CA[G/A]	Q	CAG	Q	317	0.227129
NPQ1-465	RRes cand	13	3972407	Potri.013G053100	1021	G	C	CDS	CA[G/C]	Q/H	CAC	H	316	0.365506
NPQ1-607	RRes cand	13	3972549	Potri.013G053100	1163	A	G	intron					317	0.369085
NTT1-1826	RRes cand	3	8664556	Potri.003G058900	1799	G	A	CDS	[G/A]TC	V/I	GTC	V	317	0.214511
NTT1-3286	RRes cand	3	8662721	Potri.003G058900	3634	G	C	CDS	A[G/C]C	S/T	AGC	S	316	0.493671
NTT1-880	RRes cand	3	8665591	Potri.003G058900	764	T	C	CDS	G[T/C]K	V	GCT	A	317	0.115142
PAP1-2810	RRes cand	15	11647890	Potri.015G095900	2505	T	G	intron					317	0.446372
PAP1-3395	RRes cand	15	11647098	Potri.015G095900	3297	C	T	intron					317	0.309148
PAP1-3775	RRes cand	15	11646721	Potri.015G095900	3674	A	G	intron					316	0.243671
PAP1-4118	RRes cand	15	11646192	Potri.015G095900	4203	T	C	CDS	GA[A/G]	E	GAA	E	317	0.301262
PAP1-4161	RRes cand	15	11646149	Potri.015G095900	4246	G	T	CDS	[C/A]AA	Q/K	AAA	K	316	0.390823
PAP1-5177	RRes cand	10	12983664			C	T	intergenic					317	0.315457
PBM1-1266	RRes cand	8	12827662	Potri.008G186500	1123	T	A	3'UTR					317	0.108833
PBM1-380	RRes cand	8	12828552	Potri.008G186500	233	G	A	CDS	T[G/A]C	C/Y	TGC	C	317	0.179811
PBM1-500	RRes cand	8	12828433	Potri.008G186500	352	T	C	CDS	[A/G]TG	M/V	TAT	Y	316	0.273734
PBM1-520	RRes cand	8	12828413	Potri.008G186500	372	T	C	CDS	CC[T/C]	P	CCC	P	317	0.277603
PBM1-938	RRes cand	8	12827978	Potri.008G186500	807	A	G	CDS	GC[T/C]	A	ACT	T	314	0.109873
PCBER1-101	SLU cand	2	2218767	Potri.002G034400	1741	A	G	CDS	AA[A/G]	K	AAG	K	309	0.401294
PCBER1-294	SLU cand	2	2218574	Potri.002G034400	1934	T	A	CDS	CC[T/A]	P	TTG	L	310	0.38871
PCBER1-524	SLU cand	2	2218346	Potri.002G034400	2162	A	C	intron					310	0.372581
PCL1b-100	SLU cand	1	25475709	Potri.001G243600	210	A	C	CDS	CA[A/C]	Q/H	CAC	H	310	0.25
PCL1b-394	SLU cand	1	25475991	Potri.001G243600	492	G	A	CDS	GA[C/T]	D	GAC	D	310	0.151613
PEL1-1575	RRes cand	12	11789168	Potri.012G091300	1570	A	G	CDS	TT[T/C]	F	TTT	F	317	0.471609
PEL1-418	RRes cand	12	11790353	Potri.012G091300	385	A	T	CDS	AC[A/T]	T	ACC	T	315	0.301587
PEL1-596	RRes cand	12	11849414	Potri.012G091500	563	A	C	CDS	[A/C]GR	R	AGG	R	314	0.407643
PEL1-656	RRes cand	12	11790115	Potri.012G091300	623	A	C	CDS	[A/C]AA	Q/K	CAA	Q	314	0.202229
PEL1-925	RRes cand	12	11789846	Potri.012G091300	892	G	A	CDS	AA[C/T]	N	AAT	N	316	0.387658
PEL1-989	RRes cand	12	11789782	Potri.012G091300	956	A	T	CDS	[A/T]TG	M/L	ATG	M	317	0.212934
PGK1-2032	RRes cand	8	5301849	Potri.008G084400	2173	C	T	intron					317	0.364353
PGK1-2227	RRes cand	8	5301645	Potri.008G084400	2377	A	C	CDS	G[A/C]A	E/A	GAA	E	317	0.0788644
PGK1-308	RRes cand	8	5303528	Potri.008G084400	494	A	G	5'UTR					317	0.370662
PGK1-3088	RRes cand	8	5300815	Potri.008G084400	3207	C	T	intron					317	0.0599369
Ph14-pIII	SLU cand	8	4261203	Potri.008G069400	1797	G	C	CDS	T[G/C]T	C/S	TCT	S	310	0.066129
Ph17	SLU cand	12	12291201	Potri.012G096800	924	A	G	CDS	G[A/G]A	G/E	GAA	E	301	0.343854
Ph18	SLU cand	7	4668270	Potri.007G048900	512	C	G	CDS	GG[C/G]	G	GGG	G	310	0.448387
Ph2	SLU cand	10	14432778	Potri.010G129200	743	G	A	CDS	G[C/T]T	A/V	TGT	C	310	0.36129
Ph21	SLU cand	9	3518755	Potri.009G023600	1228	A	G	intron					310	0.445161
Ph27	SLU cand	6	3936966	Potri.006G053900	2628	G	A	CDS	CG[C/T]	R	CGC	R	308	0.0925325
Ph30	SLU cand	4	11518401	Potri.004G121800	1410	A	G	intron					310	0.214516
Ph32	SLU cand	1	24760642	Potri.001G235800	283	T	A	CDS	TC[T/A]	S	TCA	S	308	0.310065
Ph5	SLU cand	14	2147244	Potri.014G025200	441	G	A	CDS	[C/T]CG	P/S	GCT	A	310	0.120968
PIF3-157	SLU cand	5	110883	Potri.005G001800	2243	A	G	CDS	TC[A/G]	S	TCA	S	310	0.379032
PIF3-541	SLU cand	5	110499	Potri.005G001800	2627	G	A	intron					310	0.341935
PIF4-669	SLU cand	5	22155420	Potri.005G207200	2447	G	A	intron					310	0.0612903
PIP1-1336	RRes cand	10	18674170	Potri.010G191900	1133	C	A	CDS	AC[C/A]	T	ACA	T	313	0.209265
PIP1-1442	RRes cand	10	18674276	Potri.010G191900	1239	T	C	intron					316	0.324367
PIP1-535	RRes cand	10	18673397	Potri.010G191900	360	T	G	CDS	[A/C]GG	R	AGG	R	316	0.223101
PIP1-872	RRes cand	10	18673716	Potri.010G191900	679	A	G	CDS	GC[T/C]	A	GCT	A	317	0.34858
PIP1-971	RRes cand	10	18673815	Potri.010G191900	778	G	A	CDS	GT[G/A]	V	GTA	V	317	0.165615
PLIM1a-1036	SLU neu	9	8113553	Potri.009G087200	1413	A	C	intron					308	0.212662
PLIM1a-108	SLU neu	9	8114465	Potri.009G087200	501	A	C	intron					310	0.458065
PLIM1a-442	SLU neu	9	8114125	Potri.009G087200	841	A	C	intron					309	0.325243
PMI1-1126	RRes cand	5	25588437	Potri.005G255500	410	A	T	CDS	[A/T]CA	T/S	ACA	T	317	0.0804416
PMI1-1233	RRes cand	5	25588330	Potri.005G255500	517	C	A	CDS	AT[G/T]	M/I	ATT	I	316	0.450949
PMI1-1320	RRes cand	5	25588243	Potri.005G255500	604	T	A	CDS	TC[T/A]	S	TCT	S	317	0.291798
PMI1-1908	RRes cand	5	25587658	Potri.005G255500	1189	T	C	CDS	CC[T/C]	P	CCC	P	314	0.407643
PMI1-2190	RRes cand	5	25587379	Potri.005G255500	1468	G	T	CDS	GC[G/T]	A	ACT	T	317	0.33123
PMI1-2309	RRes cand	5	25587260	Potri.005G255500	1587	A	T	CDS	C[A/T]T	H/L	CCT	P	313	0.423323
PMI1-2400	RRes cand	5	25587169	Potri.005G255500	1678	C	A	CDS	GG[C/A]	G	GGC	G	316	0.411392
PMI1-2431	RRes cand	5	25587138	Potri.005G255500	1709	C	T	CDS	[C/T]TR	L	CTA	L	316	0.466772
PMI1-2587	RRes cand	5	25586982	Potri.005G255500	1865	A	T	CDS	[A/T]GT	S/C	TGT	C	314	0.496815
PMI1-2628	RRes cand	5	25586941	Potri.005G255500	1906	T	C	CDS	TT[A/G]	L	TTA	L	317	0.498423
PMI1-2915	RRes cand	5	25586670	Potri.005G255500	2177	C	T	CDS	[G/A]CA	A/T	GCA	A	317	0.302839
PMI1-2960	RRes cand	5	25586625	Potri.005G255500	2222	G	A	CDS	[G/A]CA	A/T	GCA	A	317	0.386435
PnFT1c-58	SLU cand	2	18065292			G	A	intergenic					309	0.493528
PopCHT1-1070	SLU neu	10	15314491	Potri.010G141600	1426	A	G	CDS	CC[T/C]	P	CCT	P	310	0.367742
PopCHT1-637	SLU neu	10	15314930	Potri.010G141600	987	G	A	intron					303	0.151815
PPM1-1003	RRes cand	1	33441707	Potri.001G330800	1118	T	C	intron					317	0.0946372
PPM1-1074	RRes cand	1	33442672	Potri.001G330800	2083	A	G	intron					317	0.167192
PPM1-1119	RRes cand	1	33442717	Potri.001G330800	2128	T	C	intron					311	0.0659164
PPM1-2185	RRes cand	1	33443823	Potri.001G330800	3234	C	T	intron					317	0.239748
PPM1-2219	RRes cand	1	33443860	Potri.001G330800	3271	A	G	intron					317	0.247634
PPM1-229	RRes cand	1	33440836	Potri.001G330800	247	C	A	CDS	[G/T]TT	V/F	TTT	F	317	0.192429
PPM1-2612	RRes cand	1	33444240	Potri.001G330800	3651	T	C	intron					314	0.173567
PPM1-3387	RRes cand	1	33445018	Potri.001G330800	4429	G	T	intron					312	0.352564
PRX4-1007	RRes cand	5	8373192	Potri.005G108900	833	T	C	intron					317	0.315457
PRX4-1039	RRes cand	5	8373224	Potri.005G108900	865	A	G	intron					317	0.228707
PRX4-1199	RRes cand	5	8373384	Potri.005G108900	1025	T	C	CDS	GA[T/C]	D	GAT	D	317	0.0599369
PRX4-523	RRes cand	5	8372719	Potri.005G108900	360	G	A	5'UTR					317	0.0536278
PRX4-661	RRes cand	5	8372855	Potri.005G108900	496	T	A	5'UTR					317	0.405363
PRX4-829	RRes cand	5	8373026	Potri.005G108900	667	G	A	CDS	TA[C/T]	Y	TAT	Y	316	0.416139
PSK1-308	RRes cand	7	464638	Potri.007G006800	420	A	G	CDS	A[A/G]A	K/R	CAA	Q	317	0.471609
PSK1-707	RRes cand	7	464198	Potri.007G006800	860	A	C	3'UTR					317	0.394322
PSK1-735	RRes cand	7	464157	Potri.007G006800	901	T	G	3'UTR					313	0.439297
PtCENL1-429	SLU cand	4	21405565	Potri.004G203900	938	A	G	CDS	[T/C]GA	*/R	TAT	Y	310	0.0919355
PtCENL1-97	SLU cand	4	21405894	Potri.004G203900	609	G	A	intron					310	0.430645
PtFD1-116	SLU cand	5	24870480	Potri.005G243400	407	A	G	CDS	G[T/C]T	V/A	GGC	G	310	0.319355
PtFT1-149	SLU cand	no hit				C	A						308	0.400974
PtFT1-340	SLU cand	8	4833489	Potri.008G077700	2345	A	T	intron					290	0.134483
PtFT1-837	SLU cand	8	4834043	Potri.008G077700	2899	C	A	intron					305	0.227869
PtOMT1-413	SLU neu	no hit				A	G						291	0.187285
PtOMT1-591	SLU neu	12	555937	Potri.012G006400	2628	G	C	CDS	GT[G/C]	V	GTC	V	309	0.187702
PtPHYA-2172	SLU cand	13	21604	Potri.013G000300	3308	G	A	intron					309	0.0695793
PtPHYA-3520	SLU cand	13	22926	Potri.013G000300	4630	G	A	intron					310	0.227419
PtPHYA-3905	SLU cand	13	23314	Potri.013G000300	5018	A	G	intron					310	0.272581
PtPHYA-4807	SLU cand	13	24218	Potri.013G000300	5922	A	G	CDS	[A/G]GC	S/G	AGC	S	310	0.387097
PtPHYB2-1406	SLU cand	10	15575988	Potri.010G145900	2339	A	G	CDS	A[T/C]G	M/T	ATG	M	308	0.311688
PtPHYB2-1705	SLU cand	10	15576287	Potri.010G145900	2638	G	A	intron					250	0.312
PtPHYB2-2151	SLU cand	10	15577612	Potri.010G145900	3963	A	T	intron					308	0.349026
PtPHYB2-219	SLU cand	10	15574801	Potri.010G145900	1152	A	G	CDS	GC[A/G]	A	GCA	A	307	0.141694
PtPHYB2-2890	SLU cand	10	15578348	Potri.010G145900	4699	C	G	CDS	[C/G]CC	P/A	CCC	P	304	0.263158
PtPHYB2-3357	SLU cand	10	15578814	Potri.010G145900	5165	A	C	intron					306	0.485294
PtPHYB2-3897	SLU cand	10	15579355	Potri.010G145900	5706	A	G	CDS	[A/G]CA	T/A	GCA	A	307	0.154723
PtPHYB2-4171	SLU cand	10	15579621	Potri.010G145900	5972	G	A	intron					306	0.254902
PtPHYB2-4485	SLU cand	10	15580225	Potri.010G145900	6576	A	G	intron					310	0.324194
PtPHYB2-4804	SLU cand	10	15580543	Potri.010G145900	6894	T	A	CDS	A[T/A]G	M/K	AGG	R	310	0.4
PtPRR1-110	SLU cand	2	11551715	Potri.002G152900	4339	A	G	intron					303	0.422442
PtPRR1-1155	SLU cand	2	11552788	Potri.002G152900	5412	G	C	CDS	[G/C]GG	G/R	GGG	G	307	0.180782
PtPRR1-1498	SLU cand	2	11553131	Potri.002G152900	5755	A	G	CDS	T[T/C]T	F/S	TTT	F	310	0.38871
PtPRR1-353	SLU cand	2	11551959	Potri.002G152900	4583	T	A	CDS	GC[T/A]	A	GCT	A	310	0.41129
PtPRR1-636	SLU cand	2	11552241	Potri.002G152900	4865	A	G	intron					289	0.461938
PtPRR1-869	SLU cand	2	11552494	Potri.002G152900	5118	A	T	intron					306	0.297386
PtPRR10-1063	SLU cand	3	11521303	Potri.003G087700	2093	T	A	intron					306	0.385621
PtPRR10-539	SLU cand	3	11520790	Potri.003G087700	1580	G	A	intron					308	0.373377
PtPRR3-396	SLU cand	15	138784	Potri.015G002300	1026	A	G	intron					310	0.48871
PtPRR3-778	SLU cand	15	139178	Potri.015G002300	1420	T	A	intron					310	0.293548
PtPRR5-394	SLU cand	2	13970841	Potri.002G179800	888	A	G	intron					294	0.284014
PtPRR5-643	SLU cand	2	13971092	Potri.002G179900	2	T	A	CDS	A[T/A]G	M/K	ATG	M	309	0.132686
PtPRR5-925	SLU cand	2	13971370	Potri.002G179800	1417	G	A	intron					310	0.0693548
PtPRR6-2409	SLU cand	2	13972802	Potri.002G179800	2849	G	C	intron					309	0.351133
PtPRR6-3196	SLU cand	2	13974990	Potri.002G179800	5037	A	G	intron					310	0.320968
PtPRR6-3316	SLU cand	2	13973732	Potri.002G179800	3779	G	A	intron					310	0.348387
PtPRR6-3644	SLU cand	2	13974063	Potri.002G179800	4110	C	A	CDS	GT[C/A]	V	GGC	G	310	0.262903
PtPRR6-4067	SLU cand	2	13974477	Potri.002G179800	4524	G	A	CDS	TC[G/A]	S	TCT	S	310	0.0709677
PtPRR6-4464	SLU cand	2	13974875	Potri.002G179800	4922	C	A	intron					310	0.337097
PtPRR7-425	SLU cand	8	2709185	Potri.008G046200	6755	G	A	CDS	CA[C/T]	H	TGC	C	310	0.222581
PtPRR7-86	SLU cand	8	2708846	Potri.008G046200	6416	A	G	CDS	[T/C]GG	W/R	TGG	W	309	0.249191
PtPRR9-136	SLU cand	15	8462057	Potri.015G061900	869	T	A	intron					290	0.244828
PtPRR9-397	SLU cand	15	8462464	Potri.015G061900	1276	C	G	intron					310	0.287097
PtrGT8-1-116	SLU neu	2	9907003	Potri.002G132900	439	G	C	CDS	[G/C]CC	A/P	GAC	D	306	0.398693
PtrGT8-1-415	SLU neu	2	9906698	Potri.002G132900	744	G	C	CDS	TC[G/C]	S	TCG	S	291	0.335052
PtrGT8-1-736	SLU neu	2	9906377	Potri.002G132900	1065	T	A	CDS	GA[T/A]	D/E	GAT	D	308	0.107143
PU01216-196	SLU cand	6	22980906	Potri.006G217000	442	A	T	CDS	[A/T]CT	T/S	ACT	T	310	0.427419
PU02845-1217	SLU cand	9	1408499	Potri.009G007800	1448	A	G	CDS	AT[T/C]	I	ATC	I	310	0.327419
PU02845-1717	SLU cand	9	1408994	Potri.009G007800	1943	G	A	intron					310	0.0725806
PU02845-2089	SLU cand	9	1409364	Potri.009G007800	2313	G	A	intron					309	0.349515
PU02845-2991	SLU cand	9	1410311	Potri.009G007800	3260	G	A	intron					309	0.325243
PU02845-3366	SLU cand	9	1410703	Potri.009G007800	3652	A	G	CDS	CG[T/C]	R	CGT	R	309	0.326861
PU03127-816	SLU cand	1	35348757	Potri.001G347700	966	T	A	intron					310	0.182258
PU04104-1027	SLU cand	5	25334121	Potri.005G251000	2172	G	A	intron					307	0.464169
PU04104-1573	SLU cand	5	25333574	Potri.005G251000	2719	A	G	CDS	T[T/C]A	L/S	TTA	L	310	0.493548
PU04104-2502	SLU cand	5	25332643	Potri.005G251000	3650	A	G	intron					310	0.112903
PU04104-3821	SLU cand	5	25331311	Potri.005G251000	4982	G	A	intron					310	0.0693548
PU04104-4482	SLU cand	5	25330657	Potri.005G251000	5636	G	A	CDS	GA[C/T]	D	GAC	D	310	0.083871
PU04424-1476	SLU cand	12	3727244	Potri.012G041400	1583	A	G	intron					309	0.160194
PU04424-528	SLU cand	12	3726268	Potri.012G041400	607	A	T	CDS	T[A/T]C	Y/F	TAC	Y	309	0.299353
PU04424-821	SLU cand	12	3726589	Potri.012G041400	928	G	A	CDS	A[G/A]C	S/N	AGC	S	287	0.162021
PU04708-144	SLU cand	15	14043472	Potri.015G128700	253	A	G	CDS	GT[A/G]	V	GCC	A	309	0.139159
PU04708-477	SLU cand	15	14043136	Potri.015G128700	589	C	A	CDS	GG[G/T]	G	GGG	G	310	0.0903226
PU04754-126	SLU cand	14	2864255	Potri.014G034800	2081	A	G	CDS	AC[A/G]	T	ACG	T	310	0.253226
PU04754-1542	SLU cand	14	2865655	Potri.014G034800	3481	A	G	CDS	[A/G]TT	I/V	ATT	I	302	0.379139
PU04754-655	SLU cand	14	2864785	Potri.014G034800	2611	G	A	CDS	A[G/A]T	S/N	AAT	N	307	0.285016
PU04754-924	SLU cand	14	2865044	Potri.014G034800	2870	A	T	intron					310	0.367742
PU04760-155	SLU cand	6	21497509	Potri.006G199800	5747	C	A	CDS	[G/T]TG	V/L	GTG	V	307	0.131922
PU04760-2304	SLU cand	16	4667100	Potri.016G066100	3382	G	A	CDS	GA[C/T]	D	GAT	D	310	0.101613
PU04760-2699	SLU cand	16	4667500	Potri.016G066100	3782	G	A	intron					310	0.112903
PU04760-3202	SLU cand	16	4668003	Potri.016G066100	4285	G	A	intron					302	0.235099
PU04760-453	SLU cand	16	4665337	Potri.016G066100	1619	G	A	CDS	[G/A]TG	V/M	GTG	V	310	0.119355
PU05957-1034	SLU cand	6	26655792	Potri.006G263500	1329	G	A	CDS	A[G/A]A	R/K	AAA	K	309	0.152104
PU05957-465	SLU cand	6	26655223	Potri.006G263500	760	A	G	CDS	GA[T/C]	D	GAT	D	309	0.173139
PU07219-107	SLU cand	6	1015110	Potri.006G015000	257	A	G	CDS	CA[T/C]	H	CAT	H	310	0.164516
PU07219-1237	SLU cand	6	1013986	Potri.006G015000	1381	C	A	CDS	G[G/T]T	G/V	GGT	G	310	0.224194
PU07219-465	SLU cand	6	1014752	Potri.006G015000	615	A	C	CDS	[A/C]CC	T/P	TCC	S	310	0.0854839
PU07219-944	SLU cand	6	1014279	Potri.006G015000	1088	A	C	CDS	AC[A/C]	T	ACA	T	310	0.159677
PU07550-1950	SLU cand	6	12264651	Potri.006G144500	2348	C	A	intron					310	0.167742
PU07550-2381	SLU cand	6	12265084	Potri.006G144500	2781	G	A	intron					310	0.187097
PU07550-2785	SLU cand	6	12265497	Potri.006G144500	3194	G	A	CDS	AT[C/T]	I	ATT	I	309	0.118123
PU07550-3325	SLU cand	6	12266048	Potri.006G144500	3745	G	A	intron					310	0.354839
PU07550-3852	SLU cand	6	12266570	Potri.006G144500	4267	A	G	CDS	[A/G]CA	T/A	ACG	T	310	0.0532258
PU07550-398	SLU cand	6	12263038	Potri.006G144500	735	A	C	intron					310	0.270968
PU07550-4250	SLU cand	6	12266965	Potri.006G144500	4662	T	A	intron					310	0.0725806
PU07550-4761	SLU cand	6	12267473	Potri.006G144500	5170	G	A	CDS	CC[G/A]	P	CCT	P	310	0.3
PU07550-5236	SLU cand	no hit				A	G						310	0.287097
PU07550-879	SLU cand	6	12263514	Potri.006G144500	1211	T	A	intron					310	0.187097
PU08382-448	SLU cand	13	15771774	Potri.013G154700	640	G	A	CDS	GA[C/T]	D	GAT	D	307	0.0602606
PU08382-47	SLU cand	13	15771424	Potri.013G154700	290	G	A	CDS	T[C/T]G	S/L	CTA	L	309	0.135922
PU08382-814	SLU cand	13	15772519	Potri.013G154700	1385	G	A	CDS	AC[C/T]	T	ACC	T	310	0.325806
PU08629-1068	SLU cand	1	1863553	Potri.001G025100	2475	G	A	intron					310	0.101613
PU08629-1539	SLU cand	1	1864026	Potri.001G025100	2948	G	A	CDS	AA[C/T]	N	AAC	N	310	0.120968
PU08629-2716	SLU cand	1	1865263	Potri.001G025100	4185	G	A	CDS	AG[G/A]	R	AGG	R	310	0.0903226
PU08629-2943	SLU cand	1	1865490	Potri.001G025100	4412	A	G	CDS	G[T/C]G	V/A	GTG	V	310	0.253226
PU08629-3714	SLU cand	1	1866343	Potri.001G025100	5265	G	A	intron					310	0.0903226
PU08629-458	SLU cand	1	1862968	Potri.001G025100	1890	A	T	CDS	CA[A/T]	Q/H	CGA	R	303	0.305281
PU08629-5000	SLU cand	1	1867931	Potri.001G025100	6853	A	G	CDS	CA[A/G]	Q	CAA	Q	310	0.259677
PU09111-116	SLU cand	14	7988302	Potri.014G102100	145	A	G	CDS	TC[A/G]	S	ATG	M	308	0.232143
PU09111-349	SLU cand	14	7988074	Potri.014G102100	373	A	G	CDS	AM[T/C]	???	CAC	H	310	0.198387
PU09410-506	SLU cand	9	8799464	Potri.009G098500	981	C	G	5'UTR					277	0.17509
PU09410-913	SLU cand	9	8799871	Potri.009G098500	574	A	G	5'UTR					310	0.333871
PU09965-330	SLU cand	18	12655480	Potri.018G098200	518	A	G	CDS	C[T/C]C	L/P	CCT	P	305	0.172131
PU10934-1287	SLU cand	6	21478884	Potri.006G199500	1923	A	C	intron					310	0.295161
PU10934-1707	SLU cand	6	21479327	Potri.006G199500	2366	A	G	intron					309	0.377023
PU10934-189	SLU cand	6	21477726	Potri.006G199500	765	T	A	CDS	[T/A]TC	F/I	GTC	V	310	0.414516
PU10934-2393	SLU cand	6	21480174	Potri.006G199500	3213	G	A	intron					302	0.440397
PU10934-2734	SLU cand	6	21480516	Potri.006G199500	3555	C	A	CDS	C[C/A]C	P/H	CCC	P	309	0.0550162
PU10934-3304	SLU cand	6	21481117	Potri.006G199500	4156	A	G	CDS	C[T/C]A	L/P	TCA	S	310	0.293548
PU10934-3871	SLU cand	6	21481676	Potri.006G199500	4715	C	A	CDS	GT[C/A]	V	GTT	V	310	0.309677
PU10934-4305	SLU cand	6	21482107	Potri.006G199500	5146	G	A	intron					308	0.331169
PU10934-4799	SLU cand	6	21482684	Potri.006G199500	5723	A	T	CDS	[A/T]CC	T/S	ACC	T	310	0.11129
PU10934-900	SLU cand	6	21478492	Potri.006G199500	1531	A	G	intron					294	0.307823
PU11545-1669	SLU cand	1	33443607	Potri.001G330800	3018	C	G	CDS	[C/G]TA	L/V	GTA	V	309	0.106796
PU11545-1958	SLU cand	1	33443903	Potri.001G330800	3314	A	G	intron					310	0.217742
PU11545-230	SLU cand	1	33441176	Potri.001G330800	587	G	A	intron					310	0.156452
PU11545-2307	SLU cand	1	33444240	Potri.001G330800	3651	A	G	intron					309	0.171521
PU11545-768	SLU cand	1	33442672	Potri.001G330800	2083	A	G	intron					310	0.169355
PU12382-1275	SLU cand	5	4602099	Potri.005G063900	1924	C	A	CDS	A[G/T]A	R/I	AAA	K	310	0.229032
PU12382-1678	SLU cand	5	4602485	Potri.005G063900	2310	C	A	intron					310	0.232258
PU12382-2070	SLU cand	5	4602878	Potri.005G063900	2703	G	A	intron					309	0.279935
PU12382-2407	SLU cand	5	4603216	Potri.005G063900	3041	A	G	intron					255	0.303922
PU12382-3299	SLU cand	5	4604115	Potri.005G063900	3940	G	A	intron					309	0.482201
PU12382-3535	SLU cand	5	4604343	Potri.005G063900	4168	A	G	CDS	GC[T/C]	A	GCT	A	309	0.343042
PU12382-56	SLU cand	5	4600490	Potri.005G063900	315	C	A	CDS	A[C/A]A	T/K	AAA	K	295	0.262712
PU12382-607	SLU cand	5	4601049	Potri.005G063900	874	C	G	intron					310	0.104839
PU12382-883	SLU cand	5	4601323	Potri.005G063900	1148	A	G	intron					278	0.233813
PU12538-1149	SLU cand	5	3781514	Potri.005G053000	1903	A	G	intron					310	0.222581
PU12538-456	SLU cand	5	3782208	Potri.005G053000	1209	G	A	intron					285	0.289474
PU12538-759	SLU cand	5	3781905	Potri.005G053000	1512	G	A	CDS	AT[C/T]	I	ATT	I	309	0.108414
PU12988-1585	SLU cand	15	2456751	Potri.015G030600	1844	A	G	intron					310	0.241935
PU12988-2004	SLU cand	15	2456365	Potri.015G030600	2230	G	A	intron					309	0.18123
PU12988-431	SLU cand	15	2457928	Potri.015G030600	667	C	A	intron					306	0.204248
PU12988-901	SLU cand	15	2457451	Potri.015G030600	1144	C	A	intron					310	0.170968
PU13206-2268	SLU cand	5	5799519	Potri.005G078700	2594	G	C	intron					306	0.0800654
PU13206-2500	SLU cand	5	5799070	Potri.005G078700	3043	T	A	CDS	C[T/A]C	L/H	CTG	L	310	0.222581
PU13206-730	SLU cand	5	5801076	Potri.005G078700	1037	A	G	intron					295	0.0966102
PU13206-88	SLU cand	5	5801757	Potri.005G078700	356	G	A	CDS	G[G/A]C	G/D	GGT	G	309	0.281553
PU13521-1663	SLU cand	1	48374582	Potri.001G449500	2204	C	A	intron					308	0.267857
PU13521-1999	SLU cand	1	48374246	Potri.001G449500	2540	C	A	CDS	AA[G/T]	K/N	GCA	A	308	0.159091
PU13521-2425	SLU cand	11	17073793	Potri.011G152200	3021	A	G	CDS	[A/G]TG	M/V	GTG	V	299	0.205686
PU13521-3042	SLU cand	1	48373080	Potri.001G449500	3706	A	G	CDS	G[T/C]T	V/A	ATT	I	310	0.124194
PU13521-421	SLU cand	1	48375834	Potri.001G449500	952	G	A	CDS	[C/T]CA	P/S	CAC	H	306	0.140523
PU13521-585	SLU cand	1	48375671	Potri.001G449500	1115	A	G	intron					310	0.112903
QTL10-1-135	SLU cand	1	35411503	Potri.001G348200	174	A	G	intron					308	0.0551948
QTL10-1-788	SLU cand	1	35410880	Potri.001G348200	797	A	T	intron					308	0.102273
QTL10-10-1100	SLU cand	scaffold_79	123235	Potri.T073100	1394	A	G	CDS	[T/C]AG	*/Q	TGC	C	228	0.399123
QTL10-11-790	SLU cand	1	30879338	Potri.001G305700	1175	C	G	CDS	[C/G]AA	Q/E	GTA	V	310	0.154839
QTL10-13-1240	SLU cand	1	30037826	Potri.001G295800	3095	G	A	intron					309	0.11165
QTL10-13-1870	SLU cand	1	30037152	Potri.001G295800	3769	G	A	intron					310	0.127419
QTL10-13-2472	SLU cand	1	30036549	Potri.001G295800	4372	A	G	intron					307	0.131922
QTL10-13-2786	SLU cand	1	30036233	Potri.001G295800	4688	G	A	intron					310	0.0774194
QTL10-13-311	SLU cand	1	30038737	Potri.001G295800	2184	A	T	intron					297	0.0925926
QTL10-13-3298	SLU cand	9	8279682	Potri.009G089800	4768	A	G	intron					310	0.146774
QTL10-13-3644	SLU cand	1	30035364	Potri.001G295800	5557	G	C	intron					310	0.0790323
QTL10-14-1009	SLU cand	1	29262006	Potri.001G286400	1393	G	C	CDS	GC[G/C]	A	GCT	A	310	0.453226
QTL10-14-143	SLU cand	1	29262887	Potri.001G286400	512	A	C	CDS	[A/C]GT	S/R	AGT	S	310	0.0709677
QTL10-14-527	SLU cand	1	29262501	Potri.001G286400	898	A	G	intron					310	0.340323
QTL10-2-1381	SLU cand	1	34940397	Potri.001G344000	1884	T	A	CDS	AT[T/A]	I	ATA	I	298	0.244966
QTL10-2-1826	SLU cand	1	34939949	Potri.001G344000	2332	G	A	CDS	G[C/T]T	A/V	GCT	A	306	0.21732
QTL10-2-207	SLU cand	1	34941547	Potri.001G344000	734	A	T	CDS	[A/T]AT	N/Y	TTG	L	310	0.0806452
QTL10-2-732	SLU cand	1	34941022	Potri.001G344000	1259	A	G	intron					307	0.385993
QTL10-3-117	SLU cand	1	34551254	Potri.001G340900	197	A	C	CDS	GA[T/G]	D/E	GAG	E	307	0.174267
QTL10-3-672	SLU cand	1	34550697	Potri.001G340900	754	G	A	CDS	TT[C/T]	F	TTT	F	309	0.262136
QTL10-4-1002	SLU cand	1	33956201	Potri.001G336400	1566	A	T	intron					305	0.440984
QTL10-4-179	SLU cand	1	33957079	Potri.001G336400	688	G	A	intron					306	0.145425
QTL10-4-698	SLU cand	1	33956549	Potri.001G336400	1218	G	A	intron					310	0.322581
QTL10-5-361	SLU cand	1	33368353	Potri.001G330100	544	A	G	intron					310	0.0677419
QTL10-5-652	SLU cand	1	33368068	Potri.001G330100	829	A	C	intron					296	0.307432
QTL10-6-195	SLU cand	1	33110236	Potri.001G327000	1412	G	A	intron					310	0.319355
QTL10-6-569	SLU cand	1	33109863	Potri.001G327000	1785	A	G	intron					308	0.227273
QTL10-7-146	SLU cand	17	5644256	Potri.017G061200	410	C	G	intron					310	0.116129
QTL10-7-524	SLU cand	no hit				A	G						308	0.352273
QTL10-7-786	SLU cand	no hit				A	G						302	0.496689
QTL10-8-190	SLU cand	1	31897223	Potri.001G313000	402	A	G	CDS	G[T/C]T	V/A	GTT	V	297	0.154882
QTL10-9-217	SLU cand	1	31411626	Potri.001G310500	1235	C	A	intron					305	0.116393
QTL10-9-827	SLU cand	1	31410983	Potri.001G310500	1878	C	A	intron					310	0.169355
R-23-sa	SLU cand	1	6923708	Potri.001G087500	605	A	G	CDS	[T/C]TG	L	ATT	I	309	0.339806
R-24-sa	SLU cand	16	14186119	Potri.016G139800	597	T	A	CDS	GC[T/A]	A	GCA	A	310	0.0790323
R-32-sa-pI	SLU cand	15	12602992	Potri.015G109200	447	T	A	intron					283	0.107774
R-36-sa	SLU cand	17	5461813	Potri.017G059400	1034	A	G	intron					306	0.232026
R-4-sa	SLU cand	3	19689463	Potri.003G193000	3538	G	A	intron					278	0.260791
R-41-sa-pIII	SLU cand	2	5738732	Potri.002G082100	2154	G	C	CDS	G[G/C]G	G/A	GGG	G	310	0.0935484
R-51-sa	SLU cand	15	8096284	Potri.015G059100	1099	A	G	intron					226	0.265487
R-54-sa	SLU cand	12	4428303	Potri.012G047400	656	A	C	CDS	[A/C]CA	T/P	ACA	T	310	0.117742
R-59-sa	SLU cand	15	11831066	Potri.015G099000	2065	C	A	intron					308	0.326299
R-61-sa	SLU cand	9	9835358	Potri.009G116400	646	A	C	CDS	GG[T/G]	G	GGT	G	309	0.309061
R-67-sa-pIII	SLU cand	14	8777560	Potri.014G112000	2489	C	A	intron					310	0.190323
R-71-sa	SLU cand	5	3797613	Potri.005G053200	5039	A	C	CDS	C[A/C]G	Q/P	CAG	Q	303	0.19967
R-73-sa	SLU cand	6	26605555	Potri.006G263200	944	A	C	intron					310	0.454839
R-76-sa	SLU cand	19	15812065			G	C	intergenic					308	0.194805
R-80-sa	SLU cand	1	16939538	Potri.001G189700	5174	C	A	intron					305	0.231148
R-84-sa	SLU cand	11	7988115	Potri.011G080300	651	A	G	CDS	[A/G]AT	N/D	AAT	N	304	0.462171
RAK1-1061	RRes cand	no hit				G	A						315	0.496825
RAK1-1128	RRes cand	12	4700916	Potri.012G049600	1187	T	C	intron					316	0.175633
RAK1-1206	RRes cand	12	5219857	Potri.012G052700	1201	C	T	intron					317	0.285489
RAK1-1383	RRes cand	12	4700668	Potri.012G049600	1435	C	T	intron					316	0.186709
RAK1-1472	RRes cand	12	4700591	Potri.012G049600	1512	A	T	intron					316	0.153481
RAK1-2030	RRes cand	no hit				A	C						317	0.268139
RAK1-414	RRes cand	12	4701663	Potri.012G049600	440	A	G	CDS	AG[A/G]	R	AGG	R	317	0.159306
RAK1-597	RRes cand	12	4701480	Potri.012G049600	623	C	T	CDS	AG[G/A]	R	AGG	R	317	0.111987
REF1-1044	RRes cand	3	18243230	Potri.003G173100	995	C	A	3'UTR					314	0.140127
REF1-194	RRes cand	3	18244075	Potri.003G173100	150	C	T	5'UTR					317	0.118297
REF1-651	RRes cand	3	18243623	Potri.003G173100	602	A	G	CDS	G[T/C]C	V/A	ATT	I	317	0.230284
RGL1-GRAS85-111	SLU cand	17	13714317	Potri.017G125200	318	A	G	CDS	GC[A/G]	A	GCA	A	283	0.429329
RGL1-GRAS85-1134	SLU cand	17	13715337	Potri.017G125200	1338	G	A	CDS	GA[C/T]	D	GAT	D	302	0.145695
RGL1-GRAS85-402	SLU cand	17	13714608	Potri.017G125200	609	A	G	CDS	AA[T/C]	N	AAT	N	310	0.459677
RGL1-GRAS85-775	SLU cand	17	13714978	Potri.017G125200	979	G	A	CDS	[G/A]GG	G/R	GGA	G	310	0.319355
RLI2-1701	RRes cand	4	24162166	Potri.004G235900	1500	A	T	intron					317	0.0977918
RLI2-260	RRes cand	4	24163644	Potri.004G235900	22	G	T	5'UTR					317	0.192429
RLI2-3336	RRes cand	4	24160451	Potri.004G235900	3215	T	C	intron					317	0.0835962
RLI2-3477	RRes cand	4	24160308	Potri.004G235900	3358	A	G	intron					315	0.293651
RLI2-3644	RRes cand	4	24160142	Potri.004G235900	3524	C	T	CDS	TA[C/T]	Y	TAC	Y	317	0.0883281
RLI2-4175	RRes cand	4	24159571	Potri.004G235900	4095	G	T	intron					317	0.391167
Ro-1-sa	SLU cand	1	42856523	Potri.001G406100	2379	A	G	intron					301	0.10299
Ro-3-sa-pIII	SLU cand	19	10874552	Potri.019G074300	3506	C	A	CDS	C[G/T]T	R/L	CAT	H	310	0.13871
Ro27-sa	SLU cand	13	14682184	Potri.013G137200	496	C	A	CDS	G[G/T]C	G/V	GCA	A	308	0.222403
Ro28-sa-pIII	SLU cand	10	18004092	Potri.010G182200	589	G	A	CDS	AC[C/T]	T	ACT	T	309	0.466019
Ro4b-sa	SLU cand	7	3033420	Potri.007G038700	2349	C	A	intron					309	0.244337
RUA1-100	RRes cand	8	3509228	Potri.008G058500	201	T	C	5'UTR					314	0.283439
RUA1-1157	RRes cand	8	3508113	Potri.008G058500	1316	G	A	intron					316	0.166139
RUA1-2780	RRes cand	8	3506225	Potri.008G058500	3204	G	T	3'UTR					317	0.211356
S-XIX-1-sa-pIII	SLU neu	scaffold_20	617972	Potri.T003200	3731	A	G	intron					309	0.0873786
SBP1-1168	RRes cand	17	5543096	Potri.017G060000	1273	C	T	CDS	AA[C/T]	N	AAC	N	317	0.190852
SBP1-1345	RRes cand	17	5542919	Potri.017G060000	1450	C	T	intron					317	0.419558
SBP1-1635	RRes cand	17	5542616	Potri.017G060000	1753	G	T	intron					315	0.192063
SBP1-213	RRes cand	17	5543942	Potri.017G060000	427	G	A	intron					317	0.0599369
SBP1-2580	RRes cand	17	5541602	Potri.017G060000	2767	G	T	intron					317	0.0725552
SBP1-2624	RRes cand	17	5541558	Potri.017G060000	2811	C	G	intron					317	0.11041
SBP1-288	RRes cand	17	5543866	Potri.017G060000	503	C	T	intron					315	0.395238
SBP1-3108	RRes cand	17	5541072	Potri.017G060000	3297	T	C	CDS	G[T/C]T	V/A	GCT	A	317	0.146688
SBP1-3111	RRes cand	17	5541069	Potri.017G060000	3300	T	A	CDS	R[T/A]G	???	GAG	E	317	0.15142
SBP1-3316	RRes cand	17	5540865	Potri.017G060000	3504	A	G	intron					316	0.191456
SBP1-3437	RRes cand	17	5540741	Potri.017G060000	3628	C	G	intron					315	0.396825
SBP1-3519	RRes cand	17	5540149	Potri.017G060000	4220	G	C	intron					317	0.443218
SBP1-3610	RRes cand	17	5540061	Potri.017G060000	4308	C	A	intron					317	0.130915
SBP1-3740	RRes cand	17	5539931	Potri.017G060000	4438	G	A	intron					317	0.257098
SBP1-3904	RRes cand	17	5539770	Potri.017G060000	4599	T	C	CDS	TT[A/G]	L	TTA	L	316	0.321203
SBP1-3964	RRes cand	17	5539710	Potri.017G060000	4659	G	A	CDS	RA[C/T]	???	GAC	D	316	0.0791139
SBP1-612	RRes cand	17	5543518	Potri.017G060000	851	A	C	intron					317	0.462145
SBP1-680	RRes cand	17	5543449	Potri.017G060000	920	T	A	intron					316	0.21519
SDG4-10499	RRes cand	no hit				C	A						317	0.187697
SMZa-rap6-699	SLU cand	6	10883724	Potri.006G132400	895	G	A	intron					310	0.172581
SMZa-rap6-77	SLU cand	6	10884331	Potri.006G132400	288	G	A	CDS	[G/A]AT	D/N	GAT	D	309	0.0841424
SNZb-rap1-1101	SLU cand	5	11807718	Potri.005G140700	1846	A	C	intron					309	0.101942
SNZb-rap1-1418	SLU cand	5	11808034	Potri.005G140700	2162	G	A	intron					309	0.144013
SNZb-rap1-149	SLU cand	5	11806845	Potri.005G140700	973	A	G	CDS	[A/G]TG	M/V	ATG	M	305	0.334426
SNZb-rap1-1817	SLU cand	5	11808438	Potri.005G140700	2566	A	T	intron					309	0.148867
SNZb-rap1-2078	SLU cand	5	11808691	Potri.005G140700	2819	G	A	intron					310	0.258065
SNZb-rap1-552	SLU cand	5	11807242	Potri.005G140700	1370	C	G	CDS	GG[C/G]	G	GGG	G	309	0.389968
SOC1-mads5-1385	SLU cand	no hit				A	G						302	0.263245
SOC1-mads5-252	SLU cand	2	11445350	Potri.002G151700	1170	A	G	intron					308	0.163961
SOC1-mads5-2575	SLU cand	no hit				G	A						308	0.316558
SOC1-mads5-564	SLU cand	2	11445010	Potri.002G151700	1510	G	C	intron					310	0.127419
SOC1mads4-178	SLU cand	14	5983154	Potri.014G074200	8184	C	A	intron					307	0.125407
SOC1mads4-452	SLU cand	14	5982906	Potri.014G074200	8432	G	C	intron					308	0.146104
SPBP3-211	SLU cand	2	10546686	Potri.002G142200	793	A	G	intron					309	0.487055
SPBP3-611	SLU cand	2	10547098	Potri.002G142200	1205	A	G	intron					305	0.370492
SPBP3-999	SLU cand	2	10547493	Potri.002G142200	1600	A	G	intron					307	0.439739
SSC1-1451	RRes cand	7	1960818	Potri.007G026300	1497	C	T	CDS	GT[C/T]	V	GCC	A	317	0.152997
SSC1-1705	RRes cand	7	1960564	Potri.007G026300	1751	G	T	CDS	C[G/T]A	R/L	CAA	Q	317	0.233438
SSC1-1964	RRes cand	7	1960305	Potri.007G026300	2010	G	A	CDS	CT[G/A]	L	CTA	L	317	0.359621
SSC1-197	RRes cand	7	1962083	Potri.007G026300	232	T	A	5'UTR					317	0.228707
SSC1-295	RRes cand	7	1961979	Potri.007G026300	336	C	T	CDS	CA[G/A]	Q	CAG	Q	317	0.160883
SSC1-331	RRes cand	7	1961949	Potri.007G026300	366	A	G	CDS	CA[A/G]	Q	CAA	Q	317	0.242902
SSC1-401	RRes cand	7	1961873	Potri.007G026300	442	A	G	CDS	[T/C]TG	L	TTG	L	317	0.230284
SSC1-788	RRes cand	7	1961478	Potri.007G026300	837	A	C	CDS	AC[A/C]	T	ACA	T	314	0.27707
STS1-115	RRes cand	1	48376272	Potri.001G449500	514	A	G	CDS	[A/G]CA	T/A	AGC	S	317	0.400631
STS1-1667	RRes cand	1	48374661	Potri.001G449500	2125	T	C	CDS	[T/C]TG	L	TTG	L	317	0.212934
STS1-2431	RRes cand	11	17073720	Potri.011G152200	2948	G	A	CDS	TT[C/T]	F	TTC	F	317	0.198738
STS1-2783	RRes cand	1	48373441	Potri.001G449500	3345	G	A	CDS	[C/T]CA	P/S	TGT	C	317	0.132492
STS1-2969	RRes cand	1	48373226	Potri.001G449500	3560	C	T	CDS	AG[G/A]	R	TAC	Y	317	0.0536278
STS1-3062	RRes cand	1	48373142	Potri.001G449500	3644	C	G	intron					317	0.252366
STS1-3114	RRes cand	1	48373083	Potri.001G449500	3703	A	G	CDS	T[A/G]G	*/W	GCA	A	317	0.422713
STS1-3370	RRes cand	1	48372832	Potri.001G449500	3954	T	C	CDS	[A/G]TA	I/V	ACC	T	317	0.4653
STS1-667	RRes cand	1	48375675	Potri.001G449500	1111	G	T	intron					317	0.138801
SvPb-ptmads9-647	SLU cand	2	7697384	Potri.002G105600	10390	C	A	intron					309	0.13754
SVPb-PtMADS9-9642	SLU cand	2	7697321	Potri.002G105600	10327	T	A	CDS	[T/A]TA	L/I	ATA	I	307	0.0749186
TGA1-1203	RRes cand	2	6455302	Potri.002G090700	3200	C	T	intron					317	0.301262
TGA1-2255	RRes cand	2	6454239	Potri.002G090700	4263	T	G	intron					317	0.184543
TGA1-3082	RRes cand	2	6453485	Potri.002G090700	5017	A	C	intron					317	0.335962
TGA1-352	RRes cand	2	6456148	Potri.002G090700	2354	G	A	CDS	[C/T]CA	P/S	CCA	P	317	0.104101
TGA1-3636	RRes cand	2	6452951	Potri.002G090700	5551	T	C	3'UTR					317	0.184543
TGA1-573	RRes cand	2	6455934	Potri.002G090700	2568	T	C	intron					317	0.492114
TGA1-931	RRes cand	2	6455574	Potri.002G090700	2928	A	G	CDS	CG[T/C]	R	CGA	R	317	0.247634
TIC-113	SLU cand	8	10242880	Potri.008G151200	398	A	C	intron					310	0.453226
TIC-1405	SLU cand	8	10244179	Potri.008G151200	1697	A	G	intron					308	0.224026
TIC-1967	SLU cand	8	10244720	Potri.008G151200	2238	C	G	intron					308	0.188312
TIC-246	SLU cand	8	10243013	Potri.008G151200	531	G	A	CDS	GA[C/T]	D	GAC	D	310	0.26129
TIC-2561	SLU cand	8	10245311	Potri.008G151200	2829	A	T	CDS	GA[A/T]	E/D	GAT	D	309	0.0582524
TIC-2906	SLU cand	8	10245640	Potri.008G151200	3158	T	A	intron					302	0.293046
TIC-3395	SLU cand	8	10246130	Potri.008G151200	3648	A	T	CDS	A[A/T]G	K/M	AAG	K	310	0.0870968
TIC-4092	SLU cand	8	10246831	Potri.008G151200	4349	C	A	CDS	[G/T]TG	V/L	TTG	L	310	0.0822581
TIC-960	SLU cand	8	10243735	Potri.008G151200	1253	A	C	intron					300	0.221667
TIF3-1013	RRes cand	6	26901338	Potri.006G267500	962	G	T	CDS	G[G/T]G	G/V	GGG	G	316	0.318038
TIF3-1815	RRes cand	6	26902137	Potri.006G267500	1761	G	A	intron					317	0.347003
TIF3-2176	RRes cand	6	26902499	Potri.006G267500	2123	T	G	intron					317	0.315457
TIF3-3319	RRes cand	18	1232504	Potri.018G015200	3046	G	A	CDS	AT[C/T]	I	ATT	I	315	0.134921
TIF3-3415	RRes cand	6	26903758	Potri.006G267500	3382	T	G	CDS	CC[T/G]	P	CCT	P	317	0.318612
TIF3-3791	RRes cand	6	26904137	Potri.006G267500	3761	G	T	intron					317	0.157729
TIF3-717	RRes cand	no hit				A	G						316	0.400316
TIF3-776	RRes cand	18	1235050	Potri.018G015200	500	C	T	intron					315	0.426984
TR-INHB2-298	SLU cand	19	14997639	Potri.019G121800	422	G	A	CDS	GG[C/T]	G	GCT	A	309	0.485437
TXR6-1593	RRes cand	12	1700173	Potri.012G018300	1686	G	A	CDS	A[C/T]A	T/I	AGA	R	316	0.496835
TXR6-1634	RRes cand	12	1700132	Potri.012G018300	1727	A	C	CDS	[A/C]GG	R	GAA	E	317	0.0851735
TXR6-2924	RRes cand	12	1699071	Potri.012G018300	2788	A	G	3'UTR					317	0.380126
TXR6-2925	RRes cand	12	1699070	Potri.012G018300	2789	A	G	3'UTR					317	0.381703
TXR6-3006	RRes cand	12	1698989	Potri.012G018300	2870	T	C	3'UTR					317	0.231861
TXR6-507	RRes cand	12	1701318	Potri.012G018300	541	G	A	intron					317	0.332808
TXR6-764	RRes cand	12	1701055	Potri.012G018300	804	T	A	intron					317	0.0709779
TYR1-1292	RRes cand	1	40684479	Potri.001G388900	1439	A	C	CDS	C[A/C]A	Q/P	CCA	P	316	0.19462
TYR1-1563	RRes cand	1	40684756	Potri.001G388900	1716	G	C	CDS	AA[G/C]	K/N	AAG	K	316	0.397152
TYR1-1821	RRes cand	6	3917620			A	G	intergenic					317	0.187697
UNF10-1051	RRes cand	14	8659319	Potri.014G111000	809	A	G	CDS	AG[T/C]	S	AGT	S	317	0.138801
UNF10-1186	RRes cand	14	8659184	Potri.014G111000	944	G	A	CDS	GA[G/A]	E	GAG	E	317	0.373817
UNF10-1507	RRes cand	14	8658848	Potri.014G111000	1280	C	A	intron					317	0.342271
UNF10-1608	RRes cand	14	8658747	Potri.014G111000	1381	T	G	CDS	GC[T/G]	A	GGC	G	316	0.0838608
UNF10-1663	RRes cand	14	8658693	Potri.014G111000	1435	G	A	3'UTR					317	0.496845
UNF10-785	RRes cand	14	8659610	Potri.014G111000	518	C	T	CDS	CT[C/T]	L	CTT	L	317	0.365931
UNF11-671	RRes cand	18	10494879	Potri.018G079200	410	G	C	CDS	CC[G/C]	P	CCA	P	316	0.455696
UNF12-1119	RRes cand	10	21889470	Potri.010G242600	1379	G	A	CDS	GC[G/A]	A	GAG	E	317	0.0772871
UNF12-1614	RRes cand	10	21889029	Potri.010G242600	1820	T	A	intron					316	0.466772
UNF12-1912	RRes cand	10	21888700	Potri.010G242600	2149	A	G	CDS	[A/G]GA	R/G	CCA	P	317	0.376972
UNF12-2076	RRes cand	10	21888541	Potri.010G242600	2308	T	C	intron					317	0.386435
UNF12-2398	RRes cand	10	21888128	Potri.010G242600	2721	G	T	3'UTR					317	0.0820189
UNF12-533	RRes cand	10	21890056	Potri.010G242600	793	C	T	intron					317	0.436909
UNF12-787	RRes cand	10	21889798	Potri.010G242600	1051	T	G	CDS	T[T/G]T	F/C	TCA	S	317	0.421136
UNF13-1288	RRes cand	2	5555771	Potri.002G079900	1332	T	C	CDS	TC[A/G]	S	TCA	S	317	0.291798
UNF13-1562	RRes cand	2	5556045	Potri.002G079900	1606	T	C	CDS	[A/G]CA	T/A	ACA	T	317	0.164038
UNF13-1874	RRes cand	2	5556357	Potri.002G079900	1918	C	T	CDS	[G/A]AC	D/N	GAC	D	317	0.167192
UNF13-1965	RRes cand	2	5556448	Potri.002G079900	2009	G	C	CDS	G[G/C]C	G/A	GCT	A	315	0.195238
UNF13-2002	RRes cand	2	5556485	Potri.002G079900	2046	G	A	CDS	GG[G/A]	G	GGA	G	317	0.159306
UNF13-232	RRes cand	2	5554718	Potri.002G079900	279	T	C	CDS	CT[A/G]	L	CTA	L	317	0.208202
UNF13-266	RRes cand	2	5554749	Potri.002G079900	310	A	G	CDS	[A/G]GT	S/G	AGT	S	317	0.194006
UNF13-788	RRes cand	2	5555271	Potri.002G079900	832	G	A	CDS	[G/A]GA	G/R	GGA	G	316	0.18038
UNF13-913	RRes cand	2	5555396	Potri.002G079900	957	A	G	CDS	AC[T/C]	T	ACT	T	317	0.429022
UNF13-997	RRes cand	2	5555480	Potri.002G079900	1041	G	A	CDS	AG[G/A]	R	AGA	R	317	0.192429
UNF14-1017	RRes cand	13	1793481	Potri.013G027100	978	C	G	CDS	CG[C/G]	R	GGG	G	313	0.361022
UNF14-703	RRes cand	13	1793804	Potri.013G027100	655	C	G	CDS	[C/G]AA	Q/E	GAA	E	317	0.182965
UNF14-795	RRes cand	13	1793712	Potri.013G027100	747	T	G	CDS	CT[T/G]	L	CTT	L	317	0.223975
UNF15-1118	RRes cand	13	13005905	Potri.013G116600	2	T	C	CDS	A[A/G]C	N/S	ATG	M	314	0.420382
UNF15-1160	RRes cand	13	13005864	Potri.013G116600	43	C	T	CDS	[G/A]TG	V/M	CTT	L	317	0.20347
UNF15-504	RRes cand	13	13006543			A	G	intergenic					317	0.212934
UNF15-790	RRes cand	13	13006244			T	A	intergenic					314	0.423567
UNF15-854	RRes cand	13	13006180			T	C	intergenic					314	0.143312
UNF16-113	RRes cand	10	21071034	Potri.010G227800	69	A	G	5'UTR					317	0.403785
UNF16-2091	RRes cand	10	21069019	Potri.010G227800	2084	C	A	intron					317	0.268139
UNF16-2225	RRes cand	10	21068885	Potri.010G227800	2218	G	A	3'UTR					317	0.148265
UNF16-253	RRes cand	10	21070892	Potri.010G227800	211	T	C	5'UTR					317	0.473186
UNF16-375	RRes cand	10	21070771	Potri.010G227800	332	C	A	CDS	[G/T]TG	V/L	GTG	V	317	0.113565
UNF16-889	RRes cand	10	21070256	Potri.010G227800	847	T	C	intron					316	0.289557
UNF16-944	RRes cand	10	21070196	Potri.010G227800	907	A	G	intron					317	0.417981
UNF17-165	RRes cand	6	6709633	Potri.006G087700	164	G	A	CDS	[G/A]CA	A/T	ACT	T	317	0.148265
UNF17-875	RRes cand	6	6708916	Potri.006G087700	881	A	C	3'UTR					317	0.247634
UNF2-1231	RRes cand	1	2341336	Potri.001G031800	1989	G	A	CDS	TG[C/T]	C	TGC	C	317	0.148265
UNF2-1375	RRes cand	1	2341479	Potri.001G031800	2132	A	T	intron					317	0.159306
UNF2-1793	RRes cand	1	2341904	Potri.001G031800	2557	A	T	intron					317	0.170347
UNF2-2443	RRes cand	1	2342668	Potri.001G031800	3321	G	A	CDS	G[G/A]T	G/D	GAT	D	317	0.326498
UNF2-2706	RRes cand	1	2342921	Potri.001G031800	3574	T	A	CDS	C[T/A]T	L/H	CTG	L	317	0.242902
UNF2-2984	RRes cand	1	2343191	Potri.001G031800	3844	C	T	intron					317	0.347003
UNF2-3344	RRes cand	1	2343547	Potri.001G031800	4200	T	C	CDS	AT[T/C]	I	ATT	I	317	0.0694006
UNF2-356	RRes cand	1	2340469	Potri.001G031800	1122	G	A	CDS	CT[C/T]	L	CTT	L	316	0.126582
UNF2-563	RRes cand	1	2340676	Potri.001G031800	1329	A	G	CDS	GA[T/C]	D	GAT	D	315	0.203175
UNF3-1114	RRes cand	8	10828662	Potri.008G159500	1194	C	T	intron					317	0.154574
UNF3-1359	RRes cand	8	10828417	Potri.008G159500	1439	C	T	CDS	AA[C/T]	N	AAC	N	317	0.328076
UNF3-1524	RRes cand	8	10828252	Potri.008G159500	1604	T	C	CDS	GA[T/C]	D	AAG	K	317	0.141956
UNF3-1831	RRes cand	8	10827939	Potri.008G159500	1917	T	C	intron					315	0.331746
UNF3-187	RRes cand	8	10829593	Potri.008G159500	263	A	G	CDS	[A/G]CC	T/A	ACC	T	317	0.476341
UNF3-2329	RRes cand	no hit				T	G						316	0.207278
UNF3-2553	RRes cand	8	10826733	Potri.008G159500	3123	T	C	intron					317	0.12776
UNF3-2867	RRes cand	8	10826417	Potri.008G159500	3439	G	A	CDS	AG[C/T]	S	TGT	C	317	0.247634
UNF3-3005	RRes cand	8	10826279	Potri.008G159500	3577	C	T	3'UTR					311	0.276527
UNF3-3018	RRes cand	8	10826266	Potri.008G159500	3590	A	G	3'UTR					315	0.466667
UNF3-3100	RRes cand	8	10826183	Potri.008G159500	3673	C	T	intron					317	0.435331
UNF3-532	RRes cand	8	10829231	Potri.008G159500	625	T	C	CDS	GC[T/C]	A	GAT	D	317	0.477918
UNF5-1004	RRes cand	10	18968754	Potri.010G196400	1256	G	A	intron					317	0.241325
UNF5-1060	RRes cand	10	18968698	Potri.010G196400	1312	T	G	CDS	GG[A/C]	G	GGA	G	317	0.216088
UNF5-1203	RRes cand	10	18968556	Potri.010G196400	1454	G	C	intron					317	0.246057
UNF5-197	RRes cand	10	18969503	Potri.010G196400	507	T	A	intron					314	0.283439
UNF5-863	RRes cand	no hit				T	C						309	0.279935
UNF6-1422	RRes cand	19	8788743	Potri.019G056400	1194	G	A	CDS	[G/A]CT	A/T	TAT	Y	317	0.395899
UNF6-1692	RRes cand	19	8788487	Potri.019G056400	1450	A	C	3'UTR					315	0.322222
UNF6-287	RRes cand	19	8789750	Potri.019G056400	187	C	T	CDS	A[G/A]G	R/K	AGC	S	317	0.42429
UNF6-330	RRes cand	19	8789710	Potri.019G056400	227	C	T	CDS	AG[C/T]	S	AAC	N	315	0.15873
UNF8-1515	RRes cand	3	20239310	Potri.003G199700	2863	C	T	intron					317	0.184543
UNF8-2025	RRes cand	3	20261742			G	T	intergenic					317	0.280757
UNF8-230	RRes cand	3	20297023	Potri.003G200600	5138	G	A	CDS	AC[G/A]	T	GGA	G	317	0.0757098
UNF8-2380	RRes cand	3	20146273	Potri.003G199000	2886	A	T	intron					317	0.310726
UNF8-2634	RRes cand	3	20295206	Potri.003G200600	6955	C	T	CDS	[G/A]CA	A/T	GCA	A	317	0.167192
UNF9-1064	RRes cand	1	33771779	Potri.001G334500	481	T	C	CDS	TT[A/G]	L	CAG	Q	316	0.493671
UNF9-1355	RRes cand	1	33771488	Potri.001G334500	772	A	G	CDS	AG[T/C]	S	AGT	S	317	0.31388
UNF9-1507	RRes cand	1	33771339	Potri.001G334500	921	T	C	CDS	G[T/C]A	V/A	ATG	M	316	0.362342
UNF9-1655	RRes cand	1	33771191	Potri.001G334500	1069	G	T	CDS	TG[G/T]	W/C	TGG	W	316	0.367089
V-11-sa	SLU neu	5	20334736	Potri.005G185900	4198	G	A	CDS	A[G/A]G	R/K	AAA	K	310	0.359677
V-16-sa	SLU neu	5	25476323	Potri.005G253200	1089	A	G	intron					310	0.11129
V-18-sa	SLU neu	5	12567679	Potri.005G145400	3658	G	C	intron					310	0.158065
V-20-sa	SLU neu	5	22804198	Potri.005G215300	345	G	A	5'UTR					310	0.291935
V-3	SLU neu	2	7190291	Potri.002G099700	439	T	A	intron					307	0.245928
V-4-sa	SLU neu	5	7790051	Potri.005G101800	1917	G	A	intron					309	0.0550162
VI-20-sa	SLU neu	16	118761	Potri.016G002400	1881	G	A	intron					305	0.186885
VI-21-sa	SLU neu	16	437899	Potri.016G008700	738	C	A	intron					309	0.165049
VI-22-sa	SLU neu	9	11188769	Potri.009G140100	2165	A	T	CDS	GG[A/T]	G	GGC	G	305	0.152459
VI-3d	SLU neu	6	13210012	Potri.006G151200	2284	A	T	3'UTR					304	0.179276
VI-7om-sa	SLU neu	6	7360319	Potri.006G096400	8239	C	A	3'UTR					309	0.330097
VI-9om-sa	SLU neu	6	12948793	Potri.006G149100	680	G	A	intron					310	0.425806
VI-DT-20-sa-pIII	SLU cand	6	12267784	Potri.006G144500	5481	G	A	intron					287	0.344948
VII-13-sa	SLU neu	7	357868	Potri.007G004700	209	A	G	intron					309	0.275081
VII-17-sa-pIII	SLU neu	7	1734656	Potri.007G023000	1479	A	T	intron					284	0.255282
VII-3b	SLU neu	7	9354305	Potri.007G071300	682	A	G	intron					308	0.227273
VII-9-sa	SLU neu	7	4289853	Potri.007G046600	2848	A	C	intron					308	0.417208
VIII-12-sa	SLU neu	8	12008972	Potri.008G175400	828	A	G	intron					308	0.488636
VIII-13-sa	SLU neu	8	12469283	Potri.008G182900	1586	A	G	intron					298	0.350671
VIII-14-sa	SLU neu	8	13610043	Potri.008G195100	1892	G	C	intron					310	0.245161
VIII-15-sa	SLU neu	8	14437640	Potri.008G202600	773	A	G	intron					309	0.257282
VIII-16-sa	SLU neu	10	6299384	Potri.010G036500	3001	T	A	intron					310	0.2
VIII-1d	SLU neu	8	404730	Potri.008G007500	258	A	G	CDS	C[A/G]A	Q/R	AGA	R	308	0.402597
VIII-2-sa	SLU neu	8	2045166	Potri.008G036500	616	G	C	CDS	CT[G/C]	L	CTT	L	310	0.387097
VIII-7-sa-pIII	SLU neu	8	6376175	Potri.008G101200	4971	G	A	intron					310	0.166129
VIP3-117	SLU cand	6	12424141	Potri.006G145800	326	A	G	CDS	GC[T/C]	A	GCA	A	310	0.190323
VIP3-1567	SLU cand	6	12422829	Potri.006G145800	1638	G	A	intron					261	0.237548
VIP3-1908	SLU cand	6	12422474	Potri.006G145800	1993	A	G	intron					309	0.140777
VIP3-438	SLU cand	6	12423800	Potri.006G145800	667	C	A	intron					310	0.430645
VIP3-794	SLU cand	6	12423341	Potri.006G145800	1126	G	A	intron					310	0.435484
W-STR-IN-PR-1000	SLU neu	14	1791607	Potri.014G019600	1390	A	C	CDS	AT[T/G]	I/M	ATA	I	310	0.0951613
W-STR-IN-PR-151	SLU neu	14	1792456	Potri.014G019600	541	A	T	CDS	SC[A/T]	???	TCA	S	306	0.143791
W-STR-IN-PR-692	SLU neu	14	1791915	Potri.014G019600	1082	A	C	CDS	[T/G]GS	???	GGT	G	305	0.12623
WRK1-388	RRes cand	no hit				A	G						316	0.363924
X-13-sa	SLU neu	10	14041591	Potri.010G124000	3576	G	A	intron					273	0.0695971
X-19-sa	SLU neu	10	20112312	Potri.010G212900	2707	A	G	intron					310	0.196774
X-23-sa-pI	SLU neu	8	13661525	Potri.008G195800	522	G	A	intron					308	0.258117
X-27-sa	SLU neu	10	18460521	Potri.010G188700	6273	C	A	intron					310	0.251613
X-2c	SLU neu	10	2608929	Potri.010G019100	1168	G	C	3'UTR					309	0.15534
X-5-sa-pIII	SLU neu	8	17413894	Potri.008G215100	3027	A	G	intron					271	0.341328
X-6-sa	SLU neu	10	9381320	Potri.010G066600	747	C	A	intron					303	0.438944
X-DT-28-sa	SLU neu	10	9392907	Potri.010G066900	437	G	A	CDS	T[C/T]G	S/L	TCG	S	310	0.353226
X-f12	SLU neu	10	18171783	Potri.010G184700	1060	G	A	intron					309	0.330097
X-f13	SLU neu	10	18135011	Potri.010G184300	1048	A	T	intron					310	0.108065
X-f16	SLU neu	10	18011119	Potri.010G182300	634	C	G	intron					310	0.169355
X-f17-2	SLU neu	10	17953782	Potri.010G181200	1258	A	G	intron					303	0.0610561
X-f20-2	SLU neu	10	17775978	Potri.010G178600	6960	A	G	intron					270	0.187037
X-f22	SLU neu	10	17676840	Potri.010G177200	3979	G	A	intron					301	0.38206
X-f25	SLU neu	10	17525535	Potri.010G174800	6778	A	G	intron					308	0.353896
X-f29	SLU neu	10	17415779	Potri.010G173300	909	G	C	CDS	T[G/C]T	C/S	TCT	S	307	0.0830619
X-f30	SLU neu	10	17360777	Potri.010G172700	1422	C	G	CDS	GT[C/G]	V	GTC	V	306	0.382353
X-f35	SLU neu	10	17123737	Potri.010G169200	966	A	T	intron					309	0.399676
X-f45	SLU neu	10	17502825	Potri.010G174400	1212	C	G	CDS	GA[C/G]	D/E	GAG	E	307	0.104235
XER1-1084	RRes cand	14	13666999	Potri.014G170400	1329	T	C	intron					317	0.0835962
XER1-1154	RRes cand	14	13666931	Potri.014G170400	1397	C	T	intron					317	0.0757098
XER1-1171	RRes cand	14	13666914	Potri.014G170400	1414	T	A	intron					315	0.355556
XER1-133	RRes cand	14	13668091	Potri.014G170400	237	T	C	5'UTR					311	0.138264
XER1-168	RRes cand	14	13668056	Potri.014G170400	272	T	C	5'UTR					316	0.197785
XER1-399	RRes cand	14	13667812	Potri.014G170400	516	T	A	intron					316	0.115506
XER1-488	RRes cand	14	13667722	Potri.014G170400	606	A	C	intron					317	0.104101
XER1-801	RRes cand	14	13667409	Potri.014G170400	919	G	A	intron					317	0.0772871
XI-14om-sa	SLU neu	scaffold_68	148800			A	G	intergenic					309	0.0954693
XI-5	SLU neu	11	17548951	Potri.011G158300	1211	A	G	CDS	TG[T/C]	C	GAT	D	308	0.297078
XI-7om-sa	SLU neu	11	10764663	Potri.011G089500	1837	A	G	intron					305	0.301639
XII-3om-sa	SLU neu	12	1938644	Potri.012G021900	3468	C	A	intron					308	0.386364
XII-4d	SLU neu	12	11574112	Potri.012G088900	1144	C	A	CDS	CA[G/T]	Q/H	CAG	Q	310	0.140323
XIII-11-sa	SLU neu	13	9316032	Potri.013G089000	14212	A	G	intron					310	0.156452
XIII-3om-sa	SLU neu	no hit				A	G						309	0.359223
XIII-4-sa	SLU neu	13	3578276	Potri.013G049100	1121	A	G	intron					310	0.0741935
XIII-5d	SLU neu	13	15921194	Potri.013G156500	2480	A	G	CDS	A[A/G]T	N/S	AAT	N	310	0.127419
XIV-13om-sa-pIII	SLU neu	14	17844897	Potri.014G192200	287	A	G	intron					310	0.0903226
XIX-16-sa	SLU neu	13	13770555			G	A	intergenic					310	0.0725806
XIX-3d	SLU neu	19	4134339	Potri.019G036500	2501	A	T	intron					310	0.333871
XIX-4	SLU neu	19	11155609	Potri.019G077600	3934	G	A	CDS	GA[G/A]	E	TTC	F	310	0.409677
XIX-8-sa	SLU neu	19	8842027	Potri.019G056700	5662	G	A	CDS	GT[C/T]	V	GTC	V	309	0.242718
XV-1f	SLU neu	15	710503	Potri.015G010700	2826	T	A	CDS	CT[T/A]	L	CTT	L	307	0.460912
XV-5-sa	SLU neu	15	3134617	Potri.015G035800	1986	G	A	CDS	[C/T]TG	L	TTG	L	307	0.425081
XVI-12-om-sa-pI	SLU neu	16	12585284	Potri.016G121100	4710	C	A	intron					310	0.170968
XVI-2b	SLU neu	16	3279405	Potri.016G051300	2823	A	G	3'UTR					310	0.225806
XVI-DT-4-sa	SLU neu	16	4650282	Potri.016G065900	5387	A	G	intron					310	0.422581
XVII-2c	SLU neu	17	4252415	Potri.017G050900	1360	G	C	intron					310	0.0532258
XVII-4	SLU neu	17	10012619	Potri.017G083200	8629	C	G	intron					309	0.2589
XVII-8om-sa	SLU neu	1	35169859	Potri.001G345900	518	G	A	intron					256	0.236328
XVIII-11-sa	SLU neu	18	13115843	Potri.018G103700	1871	G	A	intron					281	0.462633
XVIII-14-sa-pI	SLU neu	18	16318528	Potri.018G143500	2411	A	G	intron					310	0.466129
XVIII-17-sa-pIII	SLU neu	18	4221725	Potri.018G045800	1140	A	G	intron					310	0.477419
XVIII-1g	SLU neu	scaffold_90	56674			G	A	intergenic					309	0.11165
YABBY2-324	SLU cand	16	4789914	Potri.016G067300	2812	G	C	CDS	[G/C]CC	A/P	CCC	P	308	0.191558
YABBY2-767	SLU cand	1	49539758			A	G	intergenic					304	0.356908
ZIM-LGII-1265	SLU cand	2	8210154	Potri.002G110900	1659	G	A	intron					310	0.0693548
ZIM-LGII-2996	SLU cand	2	8208402	Potri.002G110900	3411	G	A	intron					308	0.439935
ZIM-LGII-3392	SLU cand	no hit				G	A						310	0.225806
ZIM-LGII-3605	SLU cand	2	8207696	Potri.002G110900	4117	G	C	intron					309	0.218447
ZIM-LGII-3898	SLU cand	2	8207395	Potri.002G110900	4418	A	T	intron					310	0.246774
ZIM-LGII-4170	SLU cand	2	8207127	Potri.002G110900	4686	A	G	intron					307	0.267101
ZIM-LGII-4369	SLU cand	2	8207007	Potri.002G110900	4806	G	A	intron					307	0.241042
ZIM-LGII-807	SLU cand	2	8210500	Potri.002G110900	1313	A	T	intron					298	0.0637584
ZIM-LGV--11090	SLU cand	5	14387470	Potri.005G152800	11090	A	G	intron					310	0.0774194
ZIM-LGV-1360	SLU cand	5	14387224	Potri.005G152800	11336	C	A	intron					310	0.145161
ZIP1-2202	RRes cand	14	3691654	Potri.014G047400	2613	G	T	intron					313	0.381789
ZIP1-2737	RRes cand	14	3692194	Potri.014G047400	3153	C	T	intron					316	0.498418
ZIP1-3516	RRes cand	14	3693163	Potri.014G047400	4122	A	G	intron					317	0.055205
ZIP1-3888	RRes cand	14	3693518	Potri.014G047400	4477	T	A	intron					315	0.38254
ZIP1-4017	RRes cand	14	3693647	Potri.014G047400	4606	G	A	CDS	CA[C/T]	H	CAC	H	317	0.121451
ZIP1-4326	RRes cand	14	3693956	Potri.014G047400	4915	A	T	CDS	CG[A/T]	R	CGA	R	316	0.172468
ZIP1-4494	RRes cand	2	10210615	Potri.002G137600	4561	A	G	CDS	TC[A/G]	S	TCA	S	317	0.0993691
ZIP1-4954	RRes cand	14	3694595	Potri.014G047400	5554	C	A	3'UTR					317	0.152997
ZIP1-4993	RRes cand	14	3694635			C	A	intergenic					317	0.0914826
ZLL-paralog-222	SLU cand	8	10776061	Potri.008G158800	2019	A	T	intron					308	0.116883
ZLL-paralog-443	SLU cand	8	10775848	Potri.008G158800	2232	A	G	intron					310	0.324194
ZML2-ZIM-LIKE-2-transcription-factor-Arabidopsis-thaliana-216	SLU cand	10	22342630	Potri.010G251600	499	A	G	CDS	CT[T/C]	L	CTA	L	308	0.11039
ZML2-ZIM-LIKE-2-transcription-factor-Arabidopsis-thaliana-737	SLU cand	10	22343150	Potri.010G251600	1019	A	G	intron					300	0.35
ZTLA-2603	SLU cand	18	11998439	Potri.018G090800	2893	A	G	intron					310	0.0548387
ZTLA-555	SLU cand	18	11996365	Potri.018G090800	819	A	C	intron					310	0.135484
ZTLA-715	SLU cand	18	11996528	Potri.018G090800	982	G	A	intron					310	0.103226
ZTLa-contig906-374	SLU cand	6	16929374	Potri.006G166300	5571	G	C	intron					299	0.332776
