# Supplementary material for: Association mapping in Salix viminalis L. (Salicaceae) – identification of candidate genes associated with growth and phenology
Source: Glob Change Biol Bioenergy. 2015 Jul 29;8(3):670–85. doi: 10.1111/gcbb.12280 (PMC4973673; doi:10.1111/gcbb.12280)
Supplement: Supplementary file 11 — Table S2. Significance tests of genetic structure model terms and suggested optimised model. [file GCBB-8-670-s011.xlsx]

## Sheet: Sheet1
Supplementary Table S2: Significance tests of genetic structure model terms and suggested optimised model
Trait	Full model	LogL	LRT χ2df=1 for Zu	LRT p	Wald-Fndf=3 for Fq	Wald-F p	Suggested model	LogL
Pustnäs
BB10	y = Fq + Zu + e	105.301	0.478	0.489	16.59	<0.001	y = Fq + e	105.062
BB11	y = Fq + Zu + e	-0.171	12.27	<0.001	5.97	0.001	y = Fq + Zu + e	-0.171
BB13	y = Fq + Zu + e	-48.286	14.94	<0.001	1.72	0.173	y = 1µ + Zu + e	-45.345
GC10	y = Fq + Zu + e	-192.648	15.086	<0.001	21.77	<0.001	y = Fq + Zu + e	-192.648
LS10	y = Fq + Zu + e	11.859	14.866	<0.001	55.32	<0.001	y = Fq + Zu + e	11.859
LS11	y = Fq + Zu + e	48.836	0.08	0.777	104.82	<0.001	y = Fq + e	48.796
Nsh11	y = Fq + Zu + e	3.949	1.53	0.216	5.09	0.002	y = Fq + e	3.184
MeanD11	y = Fq + Zu + e	-238.692	23.822	<0.001	0.56	0.644	y = 1µ + Zu + e	-236.232
MaxD11	y = Fq + Zu + e	-341.07	21.028	<0.001	2.78	0.047	y = Fq + Zu + e	-341.07
SumD11	y = Fq + Zu + e	-291.631	0.178	0.673	7.75	<0.001	y = Fq + e	-291.72
Woburn
BB10	y = Fq + Zu + e	272.591	0.018	0.893	4.29	0.006	y = Fq + e	272.582
BB11	y = Fq + Zu + e	-127.6	6.868	0.009	15.01	<0.001	y = Fq + Zu + e	-127.6
LS10	y = Fq + Zu + e	455.785	4.13	0.042	132.73	<0.001	y = Fq + Zu + e	455.785
Nsh11	y = Fq + Zu + e	-687.191	4.896	0.027	3.82	0.021	y = Fq + Zu + e	-687.191
MeanD11	y = Fq + Zu + e	-252.283	30.056	<0.001	9.91	<0.001	y = Fq + Zu + e	-252.283
MaxD11	y = Fq + Zu + e	-369.803	24.978	<0.001	15.05	<0.001	y = Fq + Zu + e	-369.803
SumD11	y = Fq + Zu + e	-407.152	5.35	0.021	11.53	<0.001	y = Fq + Zu + e	-407.152
Note: LRT = Log likelihood (LogL) ratio test, df = degrees of freedom, ndf = numerator degrees of freedom
µ is the trait mean, the only fixed effect remaining in case all population structure covariates (Fq) were omitted
For further details regarding the tests, see Supplementary material and methods, section B
